# Supplementary material for: Bioinformatic Multi-Strategy Profiling of Congenital Heart Defects for Molecular Mechanism Recognition
Source: Int J Mol Sci. 2024 Nov 9;25(22):12052. doi: 10.3390/ijms252212052 (PMC11594028; doi:10.3390/ijms252212052)
Supplement: Supplementary file 1 [file ijms-25-12052-s001.zip]

Archive with 7 entries (7 files):
- Oliveira et al., 2024 - Supplemental Tables and Figure legends.pdf
- Oliveira et al., 2024_Figure S1.png
- Oliveira et al., 2024_Table S1.xlsx
- Oliveira et al., 2024_Table S2.xlsx
- Oliveira et al., 2024_Table S3.xlsx
- Oliveira et al., 2024_Table S4.xlsx
- Oliveira et al.,2024_Figure S2.pdf
