# Supplementary material for: Bioinformatic Multi-Strategy Profiling of Congenital Heart Defects for Molecular Mechanism Recognition
Source: Int J Mol Sci. 2024 Nov 9;25(22):12052. doi: 10.3390/ijms252212052 (PMC11594028; doi:10.3390/ijms252212052)
Supplement: Supplementary file 1 [file ijms-25-12052-s001.zip › Oliveira et al., 2024_Table S1.xlsx]

## Sheet: Página1
Gene Ontology
BIN3
CSRP3
CHGA
SLC9A1
PLN
ADM
GLRX3
CAV1
ATP1A1
GRK2
MYH6
MYH7
CAMK2D
ATP2A2
MYL4
MYL2
MYL3
GAA
SLC8A1
ATP1A2
MC3R
HCN4
EDNRB
BVES
EPAS1
EDNRA
CALM3
RANGRF
SNTA1
PRKACA
DMD
POPDC2
CALM1
SCN10A
SLC1A1
ANK2
SHOX2
TMEM161B
TNNI3K
MDM2
HRC
GPD1L
CAV3
CACNA1G
KCNJ8
DRD2
CALM2
KCNQ1
FKBP1B
SCN5A
PDE4D
RYR2
CASQ2
TAB1
MSX1
BMP4
ALPK2
ALDH1A2
FOXC1
CCM2L
INSR
FKBP1A
FOXC2
FLNA
SYNPO2L
HAND2
TGFBR3
TBX1
TBXT
MESP2
FGF8
TBX19
SMARCD3
TBX3
ZMIZ1
TGFB2
FAT4
FLRT2
EPHB4
SMO
HTR2B
COL2A1
ASXL1
DCHS1
MESP1
PTK2
ISL1
ZMPSTE24
NIPBL
CHD7
TAFAZZIN
KDM6A
TREX1
COL5A1
DVL2
NKX2-5
PTCH1
DLC1
BMPR1A
MYBPC3
VEGFA
ABCC9
LEFTY1
TH
CERT1
DAG1
FKRP
SOS1
ARID2
TBX2
COL11A1
MTOR
EXT1
WNT5A
WNT11
MEF2C
LRP2
FOXH1
RBPJ
AXIN2
SOX17
TEAD2
MEGF8
TBX20
ACVR1
YAP1
HES1
HAND1
FOLR1
SMAD4
SMAD1
NPPB
GJA5
MSX2
MSC
HEY1
GJA1
HEY2
NPPA
SMAD5
CDC42
GATA6
MAML1
GATA4
NOTCH1
NOTCH2
TBX5
IRX3
ZBTB14
SMAD6
DKK1
PRDM1
SOX9
NAGLU
GSK3B
HECTD1
MATR3
MDM4
PDE2A
APC
APLNR
BMP2
TNFRSF1B
BMPR2
TNFRSF1A
SCX
ADAMTS9
TGFB1
FGFRL1
ADAMTS5
SMAD2
JAG1
SLIT2
GATA5
TWIST1
NFATC1
SNAI2
RB1
NOS3
ROCK1
EFNA1
SNAI1
GATA3
DLL4
ELN
HEYL
ROBO1
EMILIN1
ROBO2
SLIT3
TGFBR2
ROCK2
TIE1
CCN1
ZFPM1
SOX4
STRA6
CDH11
RHOA
OLFM1
GRHL2
HIF1A
ENG
HEG1
FOXF1
NPY5R
NPY2R
GSK3A
CPE
SFRP2
SEMA3C
PPP1R13L
ZFPM2
NRG1
TGFBR1
MED1
POU4F1
NOG
DSP
ZIC3
COL14A1
KCNJ11
IGF1R
GREB1L
MYOCD
NACA
KCNK2
TMEM65
S1PR1
PITX2
EDN1
CTNNB1
MKS1
AP2B1
CNTRL
SNX17
PCSK5
CRELD1
NDST1
PLXND1
CPLANE1
ADAMTS6
SALL4
SUFU
LMO4
PTK7
NPRL3
TRIP11
DCTN5
HOXA13
DAND5
SALL1
FRS2
CITED2
XIRP2
PAX8
LUZP1
NPHP3
NSD2
CXADR
FREM2
RIPPLY3
NCOA6
PDGFB
CACNA1C
MAPK1
SOX18
NKX3-1
ODAD2
COL6A1
IFT140
NRP1
MAP2K5
MKKS
LARGE1
KAT2B
BICC1
GNA11
OVOL2
MMP2
DNAAF4
PRICKLE1
PCNA
OSR1
DZIP1
FOXL1
AP1B1
RB1CC1
CRKL
MEF2B
ZDHHC16
WDR11
POPDC3
MB
PDLIM5
SMG9
TEK
AKAP13
PRKG1
BORCS8
SMYD1
DRC1
NFATC4
APELA
MIB1
ALPK3
SMYD4
SRF
IFT74
BCOR
BBS7
DNAI1
PPP3CB
MBD3
CCM2
MBD1
CALCRL
NODAL
MED12
PRICKLE4
PPP3R1
GJC1
ASCL1
SMYD2
EEF1AKMT4-ECE2
EPOR
ODAD3
ACAN
CFC1B
RBP4
POU4F2
NKX2-6
LDB3
TCF25
CRIPTO
JMJD6
ACVR2B
ID3
NEK8
PPARA
MOSPD3
FOXJ1
EP300
CRIP1
FLRT3
TFDP2
POFUT1
GLI3
PKD2
CASP7
CFC1
HEXIM1
MAP2K1
VEGFB
DAW1
GLI2
CRIPTO3
ERBB2
IFT172
PDLIM1
SRI
IRX4
SHH
RAMP2
PRKDC
PDLIM2
CDKN1A
CASP3
DNAH11
MAP2K2
MECP2
MTHFD1
MEF2A
MIXL1
WNT3A
SH3PXD2B
WIF1
DYNC2H1
PSEN1
FN1
NTRK3
PSKH1
PDLIM3
ANKS6
TRAF3IP2
BMP10
PPARG
ZFP36L1
ADAP2
TAB2
SOD2
ODAD4
KAT2A
PTEN
FBN1
WNK1
PKD1
ERBB3
CDKN1B
ECE1
CC2D2A
LOX
HDAC9
HOPX
PTPN11
PDLIM4
TBC1D32
ID2
SYPL2
HSPB7
ATF2
GYS1
DNAH5
TSC2
RPS6KA2
CCDC39
SHC1
OXTR
CAD
EIF4G2
TNNI3
DNAAF3
PTCD2
PDLIM7
MICAL2
CASP8
FGF12
IL1A
NF1
ITGA3
ACVRL1
PKP2
ATM
WT1
PRKAR1A
MAP2K3
TP53
ACADM
NRP2
ERBB4
MTERF4
COL3A1
CACYBP
IFT25
KCNG2
KCND2
THRA
KCNE5
KCNIP2
THRB
FXYD1
CELF2
CHRM2
FOXN4
DMPK
GLP1R
TPM1
DES
CACNA1H
KCNJ12
S100A1
TMIGD3
ADORA3
CYP2J2
HBEGF
TNNT2
EOMES
MNAT1
CCDC134
DPCD
SLC7A11
KIF27
SEMA6D
AK8
BBS4
BBS1
MBOAT7
CORO1C
ANP32B
WDR89
RAPGEF2
TTC21B
HYDIN
NME5
CELSR2
CENPF
NDRG4
PLXNA4
IFT122
HAS2
NDUFV2
SGCG
SGCZ
BMP7
BMP5
MYL7
PRMT1
SGCD
DHX36
ADPRHL1
PDGFRA
TCAP
FHOD3
OBSL1
PDGFRB
ACTC1
MYLK3
TTN
PROX1
SIK1
ASB2
GREM1
NOX4
CBY1
IFT20
CALR
KDM6B
ITGB1
SIRT6
TSC1
SYNE1
MYLK2
ANKRD1
EGLN1
WNT2
SMAD7
TNNC1
FGFR2
TNNI1
RARA
RARB
MYO18B
MYH11
LRRC27
LRRC10
PLEC
SGCB
HNRNPU
ACTN2
FHL2
ATG5
CDK1
LMNA
JPH2
CREB1
FGF3
FGF9
JARID2
MAPK11
SAV1
TENM4
DIPK2A
FES
ABL1
FGFR1
SKI
RUNX1
FGF20
VGLL4
TP73
GLI1
PIM1
MAPK14
FGF2
KCNE1
SOD1
ACE
EXT2
TRDN
DNM1L
GPX1
WNT16
ADAM15
RTN4
ADAMTS1
ADGRG6
REST
DHRS3
FZD1
RBM15
FZD2
SOX11
DUSP6
BASP1
ACACB
POU5F1
RBM20
EMP2
LEMD2
INHBA
SPRY1
PDCD4
CIMAP3
ADRA1A
MAP2K4
SORBS2
MEIS1
AKAP6
PARP2
IGF1
TOMM70
CTDP1
G6PD
PI16
YY1
FOXP1
RGS2
RGS4
MAPK3
GALNT11
CER1
MMP21
SIX1
EYA1
GNG5
DSC2
ATP1B2
ATP1A3
ATP1B1
CRYAB
NOS1AP
SLC4A3
DSG2
CTNNA3
DLG1
TRPM4
JUP
MEIS2
RNF207
CORIN
ATP2A3
EHD3
ATP2A1
ACE2
ATP2B3
SLC8A3
SLC8A2
TRPC1
ATP2B1
ATP2B2
AGT
ATP2B4
EGFR
ABI3BP
GPER1
DLL1
SOX6
FZD7
HDAC3
EFNB2
ARRB2
