# Supplementary material for: Bioinformatic Multi-Strategy Profiling of Congenital Heart Defects for Molecular Mechanism Recognition
Source: Int J Mol Sci. 2024 Nov 9;25(22):12052. doi: 10.3390/ijms252212052 (PMC11594028; doi:10.3390/ijms252212052)
Supplement: Supplementary file 1 [file ijms-25-12052-s001.zip › Oliveira et al., 2024_Table S2.xlsx]

## Sheet: Página1
Human Phenotype Ontology
MMP2
SALL1
SOS1
TGFB2
IFT122
PTEN
EP300
NKX2-5
DNAI1
FAT4
DSP
FGFR1
SOX4
ALPK3
HOXA13
PKD1
GJA1
NSD2
EXT2
LUZP1
PKD2
BMPR1A
PTPN11
TBX5
CCDC39
DNAAF3
FOXJ1
RBPJ
GATA6
FOXC1
CRYAB
MYH6
MEIS2
DNAH11
EDNRA
NIPBL
TBX2
GNA11
TNNI3
FGF8
ACTC1
KDM6A
ODAD4
JAG1
LEMD2
ODAD3
DMPK
RARB
ANKS6
DLL1
MED12
ALDH1A2
GAA
ECE1
YY1
WT1
MYBPC3
ZFPM2
JPH2
KCNE5
MAP2K2
TAB2
ELN
DES
FGFR2
PRKAR1A
SHH
ROBO1
GLI1
TNNT2
MYH11
NF1
CFC1
MEGF8
TGFBR1
CDC42
TPM1
TBX1
NOTCH2
BMP2
SMAD4
GLI3
PTCH1
ZIC3
BCOR
FBN1
HYDIN
ARID2
ACTN2
NPHP3
DLL4
MYOCD
MKKS
KCNQ1
PLXND1
TRIP11
FGFRL1
ABCC9
IFT74
CACNA1C
COL3A1
ODAD2
CITED2
SMAD2
CPLANE1
CC2D2A
ACADM
FOXC2
DRC1
IFT172
RBP4
MAPK1
CHD7
PRKG1
SH3PXD2B
MMP21
NAGLU
EGFR
NODAL
DZIP1
ERBB3
SKI
MSX1
NEK8
IGF1R
ABL1
TBX3
FOXF1
LRP2
GATA5
CRELD1
MYH7
STRA6
NME5
TBX20
SALL4
CALM3
ACVR2B
SUFU
GLI2
JUP
INSR
TGFBR2
LOX
CBY1
HEY2
CRIPTO
ZMIZ1
FOXH1
PRKACA
ASXL1
MAP2K1
NKX2-6
SOX11
CPE
DCHS1
ZMPSTE24
COL5A1
COL11A1
LMNA
MKS1
MYL2
TREX1
CRKL
DNAAF4
SMG9
FLNA
TWIST1
NOTCH1
SIK1
KCNJ8
GJA5
EPHB4
DNAH5
ATP2B1
GATA4
SMAD6
ABCA3
RPS17
TMEM216
VPS33A
RNF135
MEFV
FIBP
ATRX
ECHS1
PDHA1
DHCR24
TKT
INPP5E
ABCC6
CXCR4
COX5A
RMRP
HYMAI
MACF1
H3-3A
HSD17B10
RAC1
SKIC2
LZTR1
B9D1
ARVCF
POLR1C
TRIO
PNKP
SETD2
SVBP
DDX11
TXNDC15
SMARCC2
PARN
SPECC1L
TET3
LONP1
SMARCD1
MED13L
EVC
GPR101
MNS1
ACAD8
JAM3
PUF60
IRX5
PTPN22
BRCA1
UNC45B
RTL1
SNIP1
ODAD1
BAZ1B
ABCD4
STAG2
RPL35
LARP7
ZIC2
COG6
EED
COL1A1
SMC3
RPGRIP1
MEOX1
AARS1
INTU
SMAD3
KCNA1
KATNB1
FBN2
LTBP4
RBM10
SYT2
DYSF
SCUBE3
GDF6
ZNF148
C2CD3
PEX14
RIPK4
ALX1
ROR2
ALDH18A1
EZH2
ATP11A
TRPV6
EVC2
CDK8
FAS
KATNIP
PRDM16
FRMD5
PI4KA
LMBRD1
RPS28
SEMA3E
PQBP1
SMARCB1
PGAP2
ASCC1
HNRNPR
KIF11
IPO8
ARL13B
KLHL41
COA6
SON
PIBF1
PDE6D
NME8
CPLX1
COL18A1
FANCL
OTUD6B
SOS2
DNAL4
TERC
CFAP221
TAF2
TASP1
RSPH4A
POLG
CEP120
CXCR2
POGZ
TMEM237
LETM1
SPTBN1
EXOC2
CHD3
MICU1
FRA10AC1
STAT4
FKBP14
PLCB3
LTBP1
RYR1
DOHH
APOB
EFTUD2
IGFBP7
CDH2
GJA8
MAN2B1
OFD1
FGFR3
HES7
FLNC
ARF1
PACS2
KRAS
ERAP1
PEX16
CFAP298
TARS1
MFAP5
C4A
PLD1
HIRA
TFAP2B
IRF6
ARL2BP
FANCC
ARL6IP6
GLA
SMC1A
NEU1
AGGF1
WASHC5
PIGP
PEX1
DPF2
LZTFL1
NAGA
HEPHL1
ALX3
MID1
SNX10
MT-CYB
MTTP
NRAS
ALG12
THSD1
SLC12A2
SIX3
AHI1
KIAA0586
DNAAF1
TRIM37
NADSYN1
PIGF
TIAM1
FOCAD
DNAH1
FHL1
OSGEP
GATA1
RSPO2
STRADA
PLAGL1
USP9X
NFE2L2
IL23R
PRRX1
SLC32A1
BRF1
GNAO1
RPL10
TRAF7
POLA1
MMP23B
PIGL
DNAJC30
RRAS2
LTBP2
BMP6
ANAPC7
MOGS
RTEL1
ASXL2
KDM1A
SLC25A22
BRD4
KCNQ1OT1
MYPN
RNF113A
PIEZO2
SATB2
ADAMTS19
MUC5B
UMPS
MTFMT
TMTC3
C1QBP
FANCA
CCDC32
AFF4
RAF1
PDSS1
CRB2
NAA20
SMG8
UQCRFS1
MED11
NSD1
AMMECR1
NEDD4L
SLC2A10
MYH3
RSPH1
YY1AP1
2024-08-02
RAB23
CREBBP
LDLR
INVS
COL5A2
TTC12
IFT43
CSPP1
PGM1
LRRC56
NCAPG2
SH2B1
DSE
PEX13
DISP1
POLR1A
PIGG
CHUK
TCTN1
KYNU
METTL5
ACADVL
GTF2H5
MED25
ATN1
PEX7
ARSB
MIR17HG
RPS26
ABCG8
CTBP1
PHGDH
DPYSL5
NEK1
CWC27
GNS
RPS29
ANKRD11
ATP6V0A2
FDFT1
PEX26
SLC29A3
SDHD
TALDO1
LRP5
PPFIBP1
SPRED1
WBP11
ARFGEF2
RAD51C
NCF1
SPEN
DNAAF11
COX7B
CHST14
ATP6V1A
KIAA0753
HNRNPK
PRDM6
CLIP2
DNMT3A
KANSL1
ERMARD
GAS8
VWF
NAA10
VPS33B
LRPPRC
HEXB
SETD5
BAG3
NKAP
FLNB
USP18
VPS37D
RRAS
PSMD12
ZBTB7A
MGP
TRAIP
KCNN3
GPX4
CLCN7
FLI1
DNA2
ALG9
ADAMTSL2
KAT8
PCGF2
CUL3
KMT2B
KLRC4
HRAS
TOM1
ARSK
PRKACB
PRDM13
RNU4ATAC
DSG1
SF3B2
XYLT2
CTU2
DEF6
KAT5
DHCR7
TXNL4A
PSMB8
HPGD
POR
CCDC40
SETBP1
TTC7A
TWNK
ERCC3
SHANK3
SGO1
PRKAG2
NRXN1
KAT6A
WDR26
ATP6V1E1
DNAAF5
MCTP2
BCL11B
SUPT16H
PHYH
FOXE3
TMEM53
GNB2
RSPH3
SNX14
FANCF
GLYCTK
ARID1B
TBL2
RPS24
PYROXD1
PEX6
AIP
B3GLCT
RPL27
BUB1
WDPCP
PCSK9
PIEZO1
NIPA2
NKX2-1
EXOSC5
LAMA5
DYNC2I1
VPS35L
PTF1A
IL12A
PIGT
CTCF
FUT8
AGA
PSMC1
NEK10
TRIP13
ADA
CEP104
B9D2
STAT1
IFT56
EIF2AK3
FKTN
ZMYND10
KIF3B
PEX11B
MED23
CPT2
UBE2T
SEC31A
UFC1
KDM3B
CFAP74
SSR4
NR2F2
SFTPA1
TMEM94
BANF1
FAM13A
EBP
CCDC47
SLC25A24
TGDS
RERE
TCTN3
RIGI
NDUFC2
SLC22A5
DOCK6
SIAH1
SUCLG1
TMEM67
NDE1
KCNH1
HACD1
SPEG
FH
TBC1D24
H4C9
SLC37A4
DGCR8
DNAJB13
PDPN
CCDC174
FIG4
BUB3
DPH5
RPL26
ARHGAP31
CCNO
UBR1
CACNA1D
GPC4
KDR
VAC14
VEZF1
KDM5B
SRCAP
OGT
BBS2
SYT1
LSM11
NECTIN1
P4HA2
AARS2
FOXP2
RFWD3
CCDC103
STN1
POLR3A
PEX2
ADA2
NXN
KMT2D
PRKCZ
MRAS
TBX4
SIX6
LMNB1
RFC2
TELO2
DVL3
BRCA2
ATP6V1B2
ARX
LDLRAP1
PRG4
TTR
CCR1
PLCH1
FLCN
PRIM1
ERCC4
SLC31A1
STX1A
HDAC4
SKIC3
TGFB3
MAPKAPK5
MRPL3
STK36
RNASEH2C
NDUFB7
NEUROD2
COX6B1
IL10
CEP290
MGAT2
NUP188
RAI1
RPS20
HIVEP2
MYRF
ATP9A
IGF2
BPTF
RPS10
DPM1
NHLRC2
GP1BB
SOX5
OTX2
BRIP1
POLR1B
FTO
NFIX
CADM3
SAMHD1
ZNF699
OCLN
SLX4
HIBCH
DMXL2
NELFA
NAE1
PALB2
CDON
MMP14
UBE3B
PIGA
TNFSF11
RPGRIP1L
RREB1
STIL
CBL
RPL5
SEC24C
HSPA9
HCCS
KCNAB2
MYLK
RPS15A
CDK13
PACS1
PGAP1
CIC
ZDHHC9
BCR
PIK3CA
UBAC2
TSR2
RTTN
FADD
CSGALNACT1
RPL15
FANCM
TLR7
RPL3L
RASA2
GRIN1
STAG1
CCNQ
CCDC65
UFD1
CFAP53
SCN2A
GTF2IRD2
SMARCA4
SLC38A3
ARMC9
WDR35
CNTN1
PIGQ
TTC8
CAMK2A
CIROP
PEX3
KIFBP
GNPTAB
DDX6
EPG5
SLC35A2
GABRD
DPH2
SZT2
ESS2
ROBO4
FAR1
HDAC8
PRKD1
EFEMP2
SCN1B
DNAAF2
RNASEH2B
PKD1L1
DNAH9
FANCI
PIK3R2
TMEM260
PIGN
TUBG1
STK4
ADK
CDC45
SNRPN
ZNF423
PPP1CB
IL6ST
MPLKIP
ANK1
PIGS
RPL18
GATB
MYCN
MBTPS2
CASZ1
POLR1D
DPP9
SLF2
ADAT3
HYLS1
EHMT1
UBE4B
TCIRG1
GAS2L2
TMCO1
TERT
CHD4
FUCA1
TOGARAM1
MRPS16
TMEM231
TRRAP
RPS19
OTUD5
ARPC4
RPL9
TNFRSF11A
KIF15
TRIP4
CHMP1A
B3GALT6
HADHB
ADAR
MTO1
WRN
DST
BAP1
KMT2A
ALG8
RIT1
ZEB2
DCPS
SHOC2
HBB
ABCG5
CLCN3
CANT1
FBXW11
BUB1B
JMJD1C
NUP107
RNU7-1
SLC25A36
ARL3
PPP2CA
FGF10
THOC6
DGCR6
TMEM218
CDKN1C
IFT27
NIPA1
ACTB
ESCO2
GAS1
TLR4
DDX59
B4GALT7
CEP41
MPDZ
GNB5
RNASEH2A
CKAP2L
HFE
RSPRY1
NDUFB11
UBE2A
SMC5
SMN1
PPP2R5D
GRM7
MAP1B
CD96
STAT2
TGIF1
SFTPA2
PEX5
SFTPC
PORCN
BCL7B
ALG3
IFNGR1
SPAG1
MAGEL2
IFT81
RPL35A
PEX10
SETD1A
FGF13
PRDM5
HAAO
HLA-DRB1
ZMYM2
MEG3
MAP3K7
RAD51
DYRK1A
GTF2I
CARS1
ZNF469
HTRA2
DYNC2LI1
SARDH
LAMP2
HLA-B
GET3
RPS7
TCTN2
CFAP52
NONO
IL12A-AS1
RBM8A
ENPP1
PIGO
IDUA
CCND2
IGBP1
ZNF462
GPC3
CDC42BPB
MAF
PKDCC
STXBP1
RPGR
STAMBP
ZNF668
GTF2E2
EIF4H
2024-08-02
GNPAT
RPL11
IFIH1
HADHA
IDH1
WDR37
RPL8
CCBE1
PEX19
PAX3
H4C3
CUX1
KIF20A
LMOD2
TBCK
RAD21
SIK3
LRP4
LMX1B
SNRPB
MASP1
PRR12
MLXIPL
TAPT1
PPP1R21
H3-3B
CAPN15
GDF1
NEK9
CHRM3
TBX22
SF3B4
CDKL5
GTF2IRD1
CCDC22
UPF3B
COQ4
CFAP300
SMARCA2
ADNP
TLL1
DNAAF6
VIPAS39
ADAMTS10
ALKBH8
METTL27
BUD23
WNT4
TMEM107
RPL31
SAMD9
ACTA2
DNAL1
FANCE
ALB
FREM1
CPT1A
DLK1
ARSL
THSD4
YARS1
HNRNPH2
SPRED2
CLIC2
LARS2
FTCD
PEX12
GPC6
UBR7
ARCN1
LIMK1
RFX7
TSFM
RELN
TPR
BICRA
MTX2
GLB1
ZNF341
EOGT
NOTCH3
PTH1R
ATIC
AUTS2
GBA1
CEP57
PAM16
DGCR2
DDX3X
TAOK1
FLT4
RSPH9
HEATR3
CASK
DNAI2
FKBP6
HSPG2
BRAF
WAC
MCIDAS
COL1A2
DTNA
G6PC3
AKT3
BCAS3
LTBP3
TCOF1
TMEM147
SLC17A5
SMARCE1
B3GAT3
MAD2L2
MAT2A
ARID1A
ACSL4
TRIM8
SATB1
PPM1D
SHMT2
FANCB
KAT6B
SOX2
TP63
PAK2
SDHA
COMT
AMER1
CHST3
RPS6KA3
XYLT1
TMEM270
GNPTG
CDK10
DACT1
PCNT
APC2
UQCRC2
PAH
ERCC2
SLC19A2
VPS13B
AFG2A
FANCG
FBLN5
CFAP45
FANCD2
KLHL24
GDF3
DNAJC19
LBR
WLS
SRY
SPEF2
COG7
RPS27
DPH1
XRCC2
