# Supplementary material for: Bioinformatic Multi-Strategy Profiling of Congenital Heart Defects for Molecular Mechanism Recognition
Source: Int J Mol Sci. 2024 Nov 9;25(22):12052. doi: 10.3390/ijms252212052 (PMC11594028; doi:10.3390/ijms252212052)
Supplement: Supplementary file 1 [file ijms-25-12052-s001.zip › Oliveira et al., 2024_Table S3.xlsx]

## Sheet: Página1
Assay	Cell Type / Tissue	Technology	Platform	CHD	N Controls	N cases	PMID	Status	Observation
GSE196443	heart	RNA-Seq	Illumina HiSeq 4000	CHD associated with Trisomy 21	5	5	38266108	Included
GSE239758	induced pluripotent stem cells (iPSCs) and cardiomyocytes lines	Microarray	Agilent-078298 human ceRNA array V1.0 4X180K	CHD associated with Turner syndrome	6	6	38124119	Excluded
GSE217557	embryonic heart (iPSCs lines)	RNA-Seq	Illumina NovaSeq 6000	CHD associated with Trisomy 21	32	50	37360690	Included	Atrial septal defect (ASD), Ventricular septal defect (VSD), Patent foramen ovale (PFO), Patent ductus arteriosus (PDA)
GSE217772	right ventricular	RNA-Seq	Illumina NovaSeq 6000	Tetralogy of Fallot (ToF)	5	5	NA	Excluded
GSE202345	c-kit+ progenitor cells (CPCs) and CPC-derived extracellular vesicles (EV)	RNA-Seq	Illumina NovaSeq 6000	Coarctation, Atrial septal defect, Ventricular septal defect, Hypoplastic left heart syndrome, Complete atrioventricular canal defect, Tetralogy of Fallot, Double outlet right ventricle	0	57	NA	Excluded - no controls
GSE196556	c-kit+ progenitor cell (CPCs) isolated from artial appendage	RNA-Seq	Illumina NovaSeq 6000	Coarctation, Atrial septal defect, Ventricular septal defect, Hypoplastic left heart syndrome, Complete atrioventricular canal defect, Tetralogy of Fallot, Double outlet right ventricle	0	30	35346780	Excluded - no controls
GSE215939	blood	Microarray	Agilent-072363 SurePrint G3 Human GE v3 8x60K Microarray 039494	Transposition of the great arteries (TGA)	16	32	36712263	Excluded - no cardiac tissue
GSE204935	amniotic fluid	Microarray	Agilent-085982 Arraystar human lncRNA V5 microarray	Ventricular septal defect (VSD)	5	5	36874970	Excluded - no cardiac tissue and mRNA data
GSE141955	human heart right ventricle	Microarray	Affymetrix Human Transcriptome Array 2.0	Tetralogy of Fallot (ToF)	6	9	32805183	Included
GSE132401	iPSC - derived cardiomyocytes	RNA-Seq	Illumina NovaSeq 6000	Single ventricle disease (SVD)	5	5	32070195	Excluded - no significant gene
GSE132401	iPSC - derived cardiomyocytes	RNA-Seq	Illumina NovaSeq 6000	Tetralogy of Fallot (ToF)	5	5	32070195	Included
GSE23959	ventricle left/right	Microarray	Affymetrix Human Exon 1.0 ST Array [probe set (exon) version]	Hypoplastic left heart syndrome (HLHS)	6	10	NA	Included
GSE1789	fetal heart	Microarray	Affymetrix Human Genome U133A Array	CHD associated with Trisomy 21	5	10	17683628	Excluded	Down syndrome and septal defects
GSE36761	ventricle left/right	RNA-Seq	Illumina Genome Analyzer	Tetralogy of Fallot (ToF)	7	22	27496870	Included
GSE209677	induced pluripotent stem cells (iPSCs)	RNA-Seq	Illumina NovaSeq 6000	Healthy cardiac cell	NA	76	NA	Included	Five different cardioid subtypes, left ventricle, right ventricle, atria, outflow tract and atrioventricular canal.
