# Supplementary material for: Bioinformatic Multi-Strategy Profiling of Congenital Heart Defects for Molecular Mechanism Recognition
Source: Int J Mol Sci. 2024 Nov 9;25(22):12052. doi: 10.3390/ijms252212052 (PMC11594028; doi:10.3390/ijms252212052)
Supplement: Supplementary file 1 [file ijms-25-12052-s001.zip › Oliveira et al., 2024_Table S4.xlsx]

## Sheet: Table S2
GSE	SYMBOL	logFC	PValue
GSE23959	EIF4G2	1.64554	0.00084378
GSE23959	EIF4G2	1.10504	0.0021332
GSE23959	EIF4G2	1.08937	0.00093627
GSE23959	EIF4G2	1.0516	4.35e-06
GSE23959	EIF4G2	1.00659	0.00101975
GSE23959	HNRNPM	1.74322	9.24e-05
GSE23959	HNRNPM	1.4447	0.00055819
GSE23959	HNRNPM	1.06551	0.00020789
GSE23959	PLA2G2A	-2.83285	0.00029213
GSE23959	HPGDS	2.52009	5.51e-05
GSE23959	PI15	-2.42699	5.38e-05
GSE23959	GYPB	-2.23593	0.00020676
GSE23959	normgene_intron_3556078	-2.12664	4.06e-08
GSE23959	SLC2A3	-2.10808	8.56e-06
GSE23959	MFAP5	2.07494	2.37e-05
GSE23959	NAMPT	-2.01386	7.71e-05
GSE23959	C1QTNF9	1.98568	0.00010439
GSE23959	FAM36A	1.88189	0.0003268
GSE23959	HBB	-1.86892	3.2e-06
GSE23959	XIRP2	1.86221	0.00143009
GSE23959	ETFRF1	1.815	0.00015335
GSE23959	GDI2	-1.78242	3.65e-05
GSE23959	LSM5	1.74154	9.99e-05
GSE23959	HLA-DRA	1.5868	0.00033514
GSE23959	ZPR1	-1.57975	0.00013309
GSE23959	MYL4	1.56953	0.00054199
GSE23959	ADAMTS9	-1.55341	0.00039247
GSE23959	GYPA	-1.53729	0.00018641
GSE23959	normgene_intron_2320112	1.52973	7.48e-06
GSE23959	normgene_intron_3556126	-1.50186	2.47e-05
GSE23959	SGK1	1.49374	6.44e-05
GSE23959	BHLHE40	-1.49281	4.53e-05
GSE23959	COMMD8	1.48552	0.00023882
GSE23959	TMEM186	1.44433	4.32e-06
GSE23959	SPATA22	-1.44319	0.00037242
GSE23959	NONO	-1.43915	2.75e-06
GSE23959	GDI2	-1.43633	0.00098954
GSE23959	HEMGN	-1.42947	0.00025336
GSE23959	MEGF8	1.42914	4.39e-05
GSE23959	OMD	1.42751	0.00110965
GSE23959	RTCB	1.42511	3.07e-05
GSE23959	normgene_intron_3819735	-1.41979	0.0001005
GSE23959	RAB3IP	1.41626	4.15e-06
GSE23959	EPCIP	1.41123	5.01e-07
GSE23959	normgene_intron_2844293	-1.40995	0.00158203
GSE23959	COQ3	1.40632	1.91e-05
GSE23959	ALB	-1.40151	0.00157696
GSE23959	ARRDC3	-1.39506	0.00058733
GSE23959	PROM1	1.39437	2.55e-05
GSE23959	BVES	1.38706	1.23e-05
GSE23959	PPP1R3A	1.37547	0.00089151
GSE23959	SMC2	1.37477	6.24e-05
GSE23959	HLA-DPA1	1.37009	0.0005741
GSE23959	ATP5MG	1.37001	3.24e-07
GSE23959	UQCRQ	1.36947	0.000528
GSE23959	CNPPD1	1.36671	0.00082489
GSE23959	GOT2	1.36503	3.67e-06
GSE23959	GON7	1.34051	8.85e-05
GSE23959	ILF2	1.32931	9.7e-05
GSE23959	normgene_intron_2875289	1.3275	0.00011985
GSE23959	RRAD	-1.32143	0.00052953
GSE23959	NDUFB6	1.31857	2.89e-05
GSE23959	CA1	-1.31161	0.00012052
GSE23959	NDUFAF1	1.30873	2.28e-06
GSE23959	normgene_intron_3322075	-1.3047	0.00032196
GSE23959	YBX3	-1.30272	0.00013623
GSE23959	KCNIP2	-1.28948	0.00107729
GSE23959	SART3	-1.28639	9.18e-08
GSE23959	RPL10	1.27886	3.62e-06
GSE23959	ZPR1	-1.27856	0.00054562
GSE23959	ANO1	1.27213	9.93e-05
GSE23959	ANAPC5	1.27061	4.2e-05
GSE23959	SDHD	1.26682	3.01e-05
GSE23959	normgene_intron_2775514	1.26367	0.00079109
GSE23959	RTN4IP1	1.25872	1.56e-06
GSE23959	FNTA	1.25333	0.0001895
GSE23959	MRPL46	1.25235	1.56e-07
GSE23959	AHSP	-1.24118	0.00060993
GSE23959	FLRT3	1.24088	4.29e-05
GSE23959	SFRS3	1.24042	0.00081919
GSE23959	normgene_intron_2840718	1.23732	0.00063431
GSE23959	CLEC2B	-1.22697	0.0001443
GSE23959	RFC3	1.22674	8.26e-05
GSE23959	normgene_intron_3556202	1.22614	2.3e-05
GSE23959	UQCRB	1.22588	0.00027367
GSE23959	SLC25A3	1.2258	6.57e-07
GSE23959	RGN	1.22233	1.27e-08
GSE23959	normgene_intron_2318781	1.22004	0.00185416
GSE23959	MS4A6A	1.20835	0.00204833
GSE23959	MRPL1	1.20758	0.0008869
GSE23959	AIMP2	1.20215	0.00017189
GSE23959	MPC1	1.2008	3.86e-07
GSE23959	PSMD14	1.19468	0.00182947
GSE23959	NTN4	1.19416	3.91e-06
GSE23959	LRRC39	1.19026	0.00060703
GSE23959	MRPS28	1.18881	0.0003338
GSE23959	SLC5A1	1.18539	0.00011493
GSE23959	normgene->intron_3556116	-1.18109	0.00096374
GSE23959	HLTF	1.18025	0.0004349
GSE23959	SMAP	1.17869	0.0009325
GSE23959	NDUFA8	1.17845	4.67e-06
GSE23959	USP22	-1.1732	6.05e-05
GSE23959	ATP5G1	1.17288	8.69e-05
GSE23959	normgene->intron_2844263	1.16813	0.00162987
GSE23959	LACTB2	1.16035	0.0001109
GSE23959	NDUFA9	1.15935	4.14e-09
GSE23959	TNNT1	1.15905	0.00092969
GSE23959	SNX3	1.15616	0.00043142
GSE23959	TYRP1	1.15414	0.00024987
GSE23959	ERO1L	-1.15025	0.00144148
GSE23959	TIMM23	1.14943	9.38e-05
GSE23959	SLC46A3	1.14857	7.54e-05
GSE23959	IFI44	1.14514	9.82e-07
GSE23959	KLHL31	1.14317	0.00023434
GSE23959	RTCB	1.14101	0.00011264
GSE23959	SUCLA2	1.14073	2.18e-06
GSE23959	COQ10A	1.14016	1.22e-05
GSE23959	RPS27A	1.13969	7.57e-05
GSE23959	ACADM	1.13946	0.00010676
GSE23959	RPL35	-1.13944	0.00189218
GSE23959	BEX1	1.13461	5.12e-05
GSE23959	HIST1H2BD	-1.13377	0.0012051
GSE23959	DNAJC19	1.13133	0.00104429
GSE23959	NAG18	1.13124	0.00048566
GSE23959	APOO	1.12854	0.00015482
GSE23959	normgene->intron_3475114	1.12054	0.00189131
GSE23959	PSD3	1.11711	1.73e-06
GSE23959	MRPS10	1.11562	7.58e-06
GSE23959	normgene->intron_3819775	-1.11268	4.51e-06
GSE23959	C1R	-1.1077	0.00040906
GSE23959	DCTN3	1.10416	5.19e-06
GSE23959	normgene->intron_3958258	1.10132	3.58e-05
GSE23959	MYST2	-1.09887	0.0013158
GSE23959	NDUFB9	1.09886	9.57e-05
GSE23959	normgene->intron_3416487	-1.09577	2.95e-06
GSE23959	normgene->exon_3322071	1.09169	7.68e-06
GSE23959	C1S	-1.08988	0.00054495
GSE23959	AGL	1.08725	0.00116577
GSE23959	CYP2J2	1.08151	0.00103785
GSE23959	MAOB	1.08057	0.00025013
GSE23959	MYST2	-1.0804	7.5e-05
GSE23959	USP2	1.07934	1.08e-06
GSE23959	PRDX3	1.07655	1.16e-05
GSE23959	NONO	-1.07634	1.43e-07
GSE23959	NDUFA13	1.07306	0.00047508
GSE23959	COL6A3	-1.06722	3.92e-05
GSE23959	normgene->intron_3556751	1.06423	0.00010607
GSE23959	ABCA1	-1.06048	0.00022009
GSE23959	PANK2	1.05953	9.63e-05
GSE23959	CPNE4	1.05791	6.68e-05
GSE23959	normgene->intron_3699892	1.05746	0.00028498
GSE23959	SLIRP	1.0547	8.2e-05
GSE23959	HNRNPA1	-1.05048	7.42e-07
GSE23959	H2BC7	-1.0492	5.93e-06
GSE23959	PYGL	-1.04674	0.00101634
GSE23959	SART1	-1.04661	0.00078567
GSE23959	FAM127A	1.03995	6.18e-05
GSE23959	ILF2	1.03733	0.00010071
GSE23959	MRPS14	1.03693	0.00039961
GSE23959	H4C6	-1.0335	0.00066243
GSE23959	UCRC	1.03191	5.8e-05
GSE23959	ARL2BP	1.03137	1.87e-06
GSE23959	normgene->intron_3435879	1.02642	0.00081229
GSE23959	normgene->intron_3807510	-1.02528	0.00023935
GSE23959	IFRD1	-1.02218	0.00017982
GSE23959	CD36	1.02126	0.00078193
GSE23959	ALAS2	-1.02031	0.00061793
GSE23959	TMEM117	1.01967	1.57e-05
GSE23959	VEGFA	-1.01926	7.74e-05
GSE23959	CHCHD6	1.01631	0.00051683
GSE23959	PMPCB	1.01396	7.75e-05
GSE23959	NIBAN1	1.01387	7.83e-08
GSE23959	FASTKD1	1.01358	0.00063554
GSE23959	IFI44L	1.01251	4.79e-05
GSE23959	FOXM1	1.01213	0.00070904
GSE23959	LYVE1	1.01166	0.0008065
GSE23959	normgene->intron_3556264	1.00842	0.00110347
GSE23959	CRYM	1.00734	0.00010992
GSE23959	CYB5A	1.00468	0.00181034
GSE23959	ETFA	1.00284	7.75e-06
GSE23959	normgene->intron_3725964	1.00227	0.0001235
GSE23959	PLOD2	-1.00216	3.62e-05
GSE23959	CMC2	1.00063	0.00115021
GSE23959	AIG1	1.00017	0.00016233
GSE141955	nc_TC12002266.hg.1	-2.89759	1.64e-06
GSE141955	MT1A	-2.86749	2.05e-06
GSE141955	nc_TC06002754.hg.1	-2.63445	7.2e-10
GSE141955	CD163	-2.37752	2.2e-07
GSE141955	SERPINA3	-2.17127	1.3e-06
GSE141955	A2M	-2.07876	4.27e-08
GSE141955	PLA2G2A	-2.03228	1.01e-08
GSE141955	LYVE1	-1.92915	7.25e-06
GSE141955	F13A1	-1.81214	9.37e-06
GSE141955	S100A9	-1.79669	2.69e-06
GSE141955	FKBP5	-1.76983	6.26e-06
GSE141955	VSIG4	-1.72763	2.52e-05
GSE141955	RASD1	-1.66876	3.85e-06
GSE141955	MRC1	-1.64496	3.11e-05
GSE141955	MRC1	-1.60139	4.44e-05
GSE141955	nc_TC19001955.hg.1	-1.5127	4.26e-05
GSE141955	nc_TC09002418.hg.1	-1.49426	9.36e-07
GSE141955	RNASE2	-1.49353	3.9e-05
GSE141955	MT1M	-1.47051	6.81e-06
GSE141955	TUBA3E	-1.3982	1.05e-05
GSE141955	FRZB	1.37315	4.77e-05
GSE141955	SRPX	-1.35586	5.56e-07
GSE141955	BTG2	-1.26775	1.59e-05
GSE141955	MT1X	-1.22257	2.84e-05
GSE141955	TUBA3D	-1.22124	4.48e-07
GSE141955	nc_TC16001576.hg.1	-1.1873	4.45e-05
GSE141955	MT1CP	-1.18576	3.98e-05
GSE141955	S100A8	-1.15805	2.06e-05
GSE141955	PLIN2	-1.12483	1.02e-05
GSE141955	CD68	-1.11497	4.76e-05
GSE141955	GLUL	-1.1061	1.45e-05
GSE141955	nc_TC10001389.hg.1	-1.06907	3.09e-05
GSE141955	nc_TC13001585.hg.1	-1.03672	5.16e-05
GSE141955	nc_TC19001410.hg.1	1.03445	2.66e-05
GSE141955	FST	-1.02628	4.37e-05
GSE36761	ADA	-1.07994	0.00220252
GSE36761	TRH-GTG1-6	-2.18741	0.00173985
GSE36761	NAALAD2	1.81095	1.83e-06
GSE36761	SIGLEC14	-1.83512	3.14e-05
GSE36761	PMS2P7	1.09185	0.00461402
GSE36761	SNORD126	-1.57259	0.00106516
GSE36761	SLCO4A1-AS1	-2.637	9.28e-08
GSE36761	C8orf88	-1.5634	0.00010235
GSE36761	ARHGAP44-AS1	1.70864	1.65e-05
GSE36761	FHL1P1	-2.21003	1.84e-18
GSE36761	LOC100128593	-1.87879	1.81e-05
GSE36761	LINC01531	5.19605	8.12e-15
GSE36761	ZBTB42	-1.17775	6.91e-07
GSE36761	KTN1-AS1	1.37707	0.00135474
GSE36761	MKRN2OS	2.58448	1.12e-05
GSE36761	TCF24	-2.75298	4.71e-09
GSE36761	CDHR18P	3.19824	0.0008416
GSE36761	CXorf49	-2.37652	0.00157659
GSE36761	CECR7	-2.92117	8.92e-09
GSE36761	PRR32	-5.08853	3.55e-10
GSE36761	SPMIP1	-1.61136	0.0013454
GSE36761	LOC100130872	-1.58071	0.00011912
GSE36761	SRP14-DT	1.19148	0.0017634
GSE36761	LINC01405	-1.7159	0.00077953
GSE36761	WDR86-AS1	-3.28064	1.89e-05
GSE36761	C11orf91	-1.48871	0.00071845
GSE36761	ARMCX4	1.01571	9.88e-06
GSE36761	INSYN2B	1.44015	0.00132871
GSE36761	TEKT4P2	-1.84511	6.24e-08
GSE36761	GXYLT1P3	-2.63359	2.72e-05
GSE36761	ZRANB2-AS1	3.12392	0.00102918
GSE36761	FAM27B	-1.13252	0.00464636
GSE36761	LINC01134	-2.35311	1.04e-06
GSE36761	LOC100134368	1.06075	0.0014799
GSE36761	LOC100134391	-3.72897	4.81e-06
GSE36761	KCNJ18	-1.27202	7.04e-05
GSE36761	RNU4ATAC	-2.33877	0.00058603
GSE36761	RNA5S1	-1.51609	0.00174593
GSE36761	RNA5S2	-1.45767	0.00208651
GSE36761	RNA5S3	-1.38984	0.00536935
GSE36761	RNA5S5	-1.31259	0.00394972
GSE36761	RNA5S6	-1.53086	0.00327604
GSE36761	RNA5S7	-1.55787	0.00271402
GSE36761	RNA5S8	-1.59927	0.00183837
GSE36761	RNA5S9	-1.61837	0.00255998
GSE36761	RNA5S11	-1.67551	0.00059015
GSE36761	RNA5S13	-1.78163	0.00017098
GSE36761	RNA5S14	-1.57434	0.00218518
GSE36761	RNA5S15	-1.32645	0.00544475
GSE36761	RNA5S16	-1.49363	0.00416298
GSE36761	RNA5S17	-1.47992	0.00498204
GSE36761	SNAR-B2	-1.84855	0.00109299
GSE36761	SNAR-C4	-1.72969	0.0043311
GSE36761	SNAR-E	-2.11331	0.00151386
GSE36761	SNAR-B1	-2.42483	8.92e-06
GSE36761	SNAR-C3	-2.26984	3.09e-05
GSE36761	BCL2L11	1.22657	2.35e-07
GSE36761	TRH-GTG1-5	-1.76252	0.00112341
GSE36761	TRH-GTG1-8	-1.52914	0.00017551
GSE36761	TRH-GTG1-1	-1.8639	0.00225911
GSE36761	TRN-GTT2-3	2.86484	0.00379197
GSE36761	TRQ-CTG1-3	-1.68949	0.00138021
GSE36761	TRH-GTG1-4	-1.38549	0.00238592
GSE36761	TRV-CAC1-7	-2.56596	0.00130615
GSE36761	TRS-TGA1-1	-2.49982	3.72e-05
GSE36761	TRS-GCT3-1	-1.64238	0.00016973
GSE36761	TRH-GTG1-3	-1.69361	0.00504135
GSE36761	PP12613	2.7693	0.0045378
GSE36761	LINC01634	1.90322	0.00174635
GSE36761	CDH4	-1.34167	0.00363472
GSE36761	HCN4	-1.1716	0.00087832
GSE36761	MANCR	-2.28637	0.00011968
GSE36761	PCED1B-AS1	-1.14249	0.00056265
GSE36761	LOC100287036	-2.62666	5.81e-11
GSE36761	LOC100287387	-1.07752	0.00524166
GSE36761	LOC100287846	1.20985	8.33e-05
GSE36761	LINC01699	-2.67412	0.00378031
GSE36761	SLC9A3-AS1	1.20019	0.00368106
GSE36761	CLDN34	-2.54572	0.00148029
GSE36761	NGFR-AS1	-2.67382	2.08e-05
GSE36761	FAM95C	1.92992	1.31e-05
GSE36761	LINC00942	-2.60845	0.00082705
GSE36761	MIR1915	-2.31639	0.00392781
GSE36761	MIR181A2HG	2.02174	0.00036661
GSE36761	MIR3147	-2.34229	0.00251014
GSE36761	IGLL5	-2.73127	1.09e-05
GSE36761	INAFM2	-1.19343	1.59e-10
GSE36761	STARD4-AS1	2.88837	3.29e-08
GSE36761	SNHG18	1.65319	0.00037438
GSE36761	LUCAT1	-2.78163	5.08e-06
GSE36761	LINC02580	1.48486	0.00073589
GSE36761	DDX19A-DT	1.11357	0.00488801
GSE36761	PELATON	-3.91224	1.8e-21
GSE36761	LOC100506124	1.16765	0.00295355
GSE36761	LINC02470	-1.68949	0.00138021
GSE36761	HOTAIRM1	-2.05301	8.56e-05
GSE36761	INKA2-AS1	-1.45598	0.0031937
GSE36761	FZD4-DT	1.13798	0.00012805
GSE36761	PHACTR3-AS1	-2.73107	0.00301748
GSE36761	LINC00648	2.66466	0.00178549
GSE36761	LOC100506551	1.14596	0.00323703
GSE36761	PTPRN2-AS1	-1.42633	0.0002531
GSE36761	LINC00540	-2.64691	8.47e-09
GSE36761	DDX11-AS1	1.81243	0.00049744
GSE36761	LINC02982	1.08164	2.06e-05
GSE36761	LINC00327	-1.38081	2.91e-05
GSE36761	LINC03013	2.06394	3.41e-06
GSE36761	C10orf71-AS1	2.35924	3.29e-06
GSE36761	LINC00840	1.22927	0.00237596
GSE36761	LINC00844	-3.14019	5.31e-08
GSE36761	MELTF-AS1	1.2056	0.00179107
GSE36761	LOXL2-AS1	-1.23686	0.00124201
GSE36761	ZSWIM8-AS1	1.08426	0.0036761
GSE36761	VIM-AS1	-1.23606	0.00536033
GSE36761	LOC100507351	2.15231	3.51e-06
GSE36761	C1QTNF1-AS1	1.39106	0.00313029
GSE36761	LINC01605	-2.0829	0.00150404
GSE36761	TMEM178B	-6.27998	2.45e-29
GSE36761	LINC02551	3.07238	0.001267
GSE36761	ZNF571-AS1	1.12097	3.26e-06
GSE36761	LINC01504	2.28038	6.55e-05
GSE36761	EPM2A-DT	1.11326	0.00236089
GSE36761	MUC22	2.6564	0.00015479
GSE36761	FPGT-TNNI3K	1.59956	0.00059088
GSE36761	CDH8	3.02748	2.62e-05
GSE36761	MIR4681	-2.41133	0.00086941
GSE36761	LINC00706	-2.81996	0.00026425
GSE36761	MIR3147HG	-3.89924	1.01e-12
GSE36761	MUC12	-1.55252	0.00118652
GSE36761	DPP3	-1.14244	2.79e-06
GSE36761	TSPAN32	1.11973	1.68e-05
GSE36761	LINC00501	1.2022	0.00203676
GSE36761	USH1C	3.58942	0.00131139
GSE36761	MIR5091	-2.13425	0.00418889
GSE36761	GDNF-AS1	1.7031	0.00052222
GSE36761	ALDH1L1-AS2	-2.11751	1.02e-07
GSE36761	OXCT1-AS1	1.24014	0.00064374
GSE36761	SGO1-AS1	-2.28429	0.00013432
GSE36761	FALEC	-1.50395	0.00218228
GSE36761	USP12-DT	-2.31201	0.00062154
GSE36761	LINC00364	-2.83261	0.00012878
GSE36761	ALDH1L1-AS1	-1.82925	0.00429714
GSE36761	CACNA2D3-AS1	-2.50324	0.00108569
GSE36761	SLC25A30-AS1	1.61	0.00126177
GSE36761	ALMS1-IT1	1.73341	0.00130143
GSE36761	IQCJ-SCHIP1-AS1	-1.73482	0.00356855
GSE36761	BANCR	4.01626	9.63e-06
GSE36761	NALCN-AS1	-3.58403	3.91e-05
GSE36761	MRPS31P5	1.08479	4.76e-06
GSE36761	ARPC1B	-1.33342	8.36e-08
GSE36761	TSPAN5	1.46221	4.35e-10
GSE36761	GNA15-DT	-1.85016	0.00045517
GSE36761	LINC01505	2.34834	7.18e-09
GSE36761	LOC100996598	1.86612	0.00313585
GSE36761	LOC100996792	-1.81188	1.62e-07
GSE36761	SNTG2-AS1	-1.75554	0.00083268
GSE36761	ARL4C	-1.30863	0.00027831
GSE36761	NAMPT	-1.60374	4.02e-08
GSE36761	ADGRG2	-1.22417	0.00030999
GSE36761	TENM1	-2.34206	2.23e-06
GSE36761	RCAN2-DT	-2.21436	0.00072762
GSE36761	RDH10-AS1	-1.87691	0.00174776
GSE36761	LOC101926935	1.27537	0.00032636
GSE36761	DLGAP4-AS1	1.51314	0.00138109
GSE36761	LINC02611	-1.82211	0.00039432
GSE36761	TICAM2-AS1	1.69694	0.00076528
GSE36761	ELFN1-AS1	-1.72597	0.00423143
GSE36761	LOC101927179	-3.68805	1.33e-06
GSE36761	PLS3-AS1	2.16558	2.98e-06
GSE36761	MIOS-DT	1.24581	0.00053649
GSE36761	LOC101927401	1.86104	7.82e-05
GSE36761	FHAD1-AS1	3.19499	1.01e-10
GSE36761	DMTF1-AS1	1.42499	0.00415238
GSE36761	LINC01736	-2.47854	1.43e-05
GSE36761	LINC01166	-1.55818	0.00251803
GSE36761	LINC02388	-2.2983	0.00025552
GSE36761	TENM2-AS1	-1.35091	0.00229529
GSE36761	LINC01843	-1.8787	0.00036596
GSE36761	LOC101927954	-1.5807	0.00056391
GSE36761	LOC101928002	3.41757	0.00087031
GSE36761	LOC101928068	1.52826	6.87e-06
GSE36761	TTC9-DT	-2.6042	0.00046707
GSE36761	LINC01485	-3.15791	4.61e-05
GSE36761	LINC01488	2.21607	0.00025591
GSE36761	ZPLD2P	2.88483	2.89e-17
GSE36761	SLC28A2-AS1	2.20726	0.00302554
GSE36761	CD109-AS1	1.6966	7.29e-05
GSE36761	SOCS3-DT	-2.27046	0.00080359
GSE36761	LOC101928882	-2.05616	9.73e-05
GSE36761	LINC01637	-1.34158	0.00131
GSE36761	LINC01515	1.66585	0.00245593
GSE36761	LINC01719	1.11429	0.00356455
GSE36761	LINC01649	-2.3992	0.00162075
GSE36761	FNDC1-AS1	2.53425	0.0031753
GSE36761	LOC101929128	2.50206	8.23e-06
GSE36761	LOC101929130	2.03688	4.33e-08
GSE36761	THSD4-AS2	1.63486	0.00254769
GSE36761	LOC101929185	1.34375	0.00040692
GSE36761	PINX1-DT	-1.81822	0.00397061
GSE36761	LINC02975	-1.81949	1.64e-06
GSE36761	LOC101929622	-2.65696	0.00376638
GSE36761	SCIRT	1.41702	0.00034264
GSE36761	LINC01372	1.76522	0.0001328
GSE36761	RNVU1-19	2.4868	0.00195046
GSE36761	PRG4	-1.51226	7.51e-05
GSE36761	CISTR	1.45737	0.00138348
GSE36761	PLIN3	-1.2086	8.96e-08
GSE36761	LRRC17	1.03056	0.00121553
GSE36761	MIR6869	2.82087	0.00492922
GSE36761	MIR7152	3.8155	3.46e-05
GSE36761	MIR8085	-1.9473	0.00012752
GSE36761	LINC02039	-1.81822	0.00397061
GSE36761	HCG9	3.07508	0.00085403
GSE36761	CDK2AP2	-1.02068	3.34e-05
GSE36761	ZMPSTE24	-1.36593	6.96e-14
GSE36761	MIR133A1HG	1.31627	0.0021669
GSE36761	LOC102723475	1.95813	4.24e-11
GSE36761	KANTR	-1.02941	1.79e-06
GSE36761	LOC102723730	-1.90629	4.97e-06
GSE36761	LOC102723750	1.41289	6.83e-05
GSE36761	TTC39A-AS1	-1.98784	0.00173039
GSE36761	LOC102724378	-1.3655	0.00319262
GSE36761	LOC102724560	-1.79034	6.61e-10
GSE36761	LINC02412	1.42898	0.00368794
GSE36761	LOC102724958	3.31325	0.00268978
GSE36761	LOC102724971	-3.22903	9.17e-06
GSE36761	LOC102725101	-2.11642	0.00013735
GSE36761	TPTEP2-CSNK1E	1.41017	0.00024393
GSE36761	RGS19	-1.10816	4.6e-07
GSE36761	LILRB2	-1.78789	1.28e-14
GSE36761	CDKN2B	-2.10323	1.45e-09
GSE36761	APBB3	1.01931	3.65e-05
GSE36761	NMUR1	2.74959	2.37e-07
GSE36761	CDKN2D	-1.26468	7.84e-07
GSE36761	KLHL41	-2.38477	1.71e-19
GSE36761	SIRPB1	-1.18646	0.00026702
GSE36761	CLEC4M	-1.74592	0.00446483
GSE36761	TLR6	-1.24248	0.00019608
GSE36761	PKDREJ	1.18731	0.00205383
GSE36761	CCL26	-2.74651	0.00025174
GSE36761	ABCA7	-1.18371	1.97e-05
GSE36761	CDO1	-1.23081	7.35e-07
GSE36761	NPM2	-1.35043	0.00132098
GSE36761	CATIP-AS2	-2.13556	0.00263348
GSE36761	LINC01461	3.2718	0.00054382
GSE36761	LINC01048	-2.34706	0.00341781
GSE36761	RORB-AS1	-2.54124	2.08e-08
GSE36761	TUBA1B	-1.01339	2.03e-05
GSE36761	TUBB3	-1.07986	0.00016427
GSE36761	TUBB4A	-1.27956	8.58e-06
GSE36761	TUBB4B	-1.23729	4.49e-05
GSE36761	MYL12B	-1.43135	3.17e-05
GSE36761	CDSN	-1.7525	0.0044629
GSE36761	IFITM3	-1.34351	6.38e-06
GSE36761	SPON2	-1.34672	1.57e-05
GSE36761	NRIR	-1.38195	0.00245494
GSE36761	CDC42EP2	-1.21714	3.41e-06
GSE36761	LINC01039	3.09943	0.00504595
GSE36761	IFI30	-1.1556	1.97e-05
GSE36761	TET2-AS1	-2.76856	2.33e-06
GSE36761	OLFM1	-1.54067	1.14e-14
GSE36761	GPNMB	1.91361	4.17e-08
GSE36761	SEMA6B	-1.75068	6.54e-09
GSE36761	LOC105369591	2.92385	0.00461491
GSE36761	UBD	-1.65392	0.00044307
GSE36761	LOC105370941	-1.53498	0.00092794
GSE36761	STUB1-DT	1.73421	0.00442011
GSE36761	LOC105371730	1.4339	0.00036482
GSE36761	LOC105371789	-1.12402	0.00160185
GSE36761	LOC105371910	-1.79842	1.8e-06
GSE36761	ZNF497-AS1	1.4481	7.55e-06
GSE36761	LOC105372824	1.62306	8.44e-06
GSE36761	LOC105373311	-1.71118	8.64e-05
GSE36761	PNMA6F	3.35525	0.00051806
GSE36761	LOC105373957	1.96317	9.93e-06
GSE36761	VCAN-AS1	-1.66355	0.0034672
GSE36761	BATF	-2.36582	7.15e-08
GSE36761	AKAP3	-1.42348	1.4e-05
GSE36761	CELP	1.25397	0.00416992
GSE36761	DPYSL4	1.5672	0.00013353
GSE36761	CENPA	2.79279	0.0049308
GSE36761	IFITM2	-1.48814	6.08e-08
GSE36761	SH2B2	-2.03311	1.38e-09
GSE36761	MYL12A	-2.29303	3.15e-07
GSE36761	IGF2BP1	5.10418	9.86e-08
GSE36761	IGF2BP3	2.08438	6.2e-06
GSE36761	SCGB1D2	-4.47275	7.52e-16
GSE36761	DMRT2	-2.5102	0.00014844
GSE36761	CES1	-1.87794	1.82e-06
GSE36761	CSPG5	1.82711	2.93e-05
GSE36761	CERS1	1.38053	0.00405344
GSE36761	RAI2	-1.09596	1.65e-05
GSE36761	CTSC	-1.94596	2.23e-09
GSE36761	CHL1	-1.95927	2.48e-08
GSE36761	CGA	-3.98284	1.18e-08
GSE36761	NOXA1	1.29406	1.47e-05
GSE36761	FAXDC2	1.28897	2.92e-07
GSE36761	ALDH1L1	-1.13369	0.0002423
GSE36761	HPSE	-1.9849	1.52e-06
GSE36761	LILRB1	-1.39603	3.46e-07
GSE36761	CD300C	-1.45704	7.08e-05
GSE36761	EDDM3A	3.40903	0.00124235
GSE36761	C1QL1	-1.16942	0.00504708
GSE36761	GPR83	1.97607	4.11e-06
GSE36761	LYVE1	-2.55848	1.52e-15
GSE36761	ADCY3	-1.2662	0.00069479
GSE36761	GADD45G	1.84741	5e-06
GSE36761	LILRB5	-2.08764	1.99e-17
GSE36761	SPINK5	-1.47341	0.00029709
GSE36761	LILRB4	-1.03103	0.00031797
GSE36761	LILRA1	-2.14535	2.23e-11
GSE36761	LILRB3	-1.99554	1.84e-16
GSE36761	LILRA2	-1.99318	5.21e-10
GSE36761	ABHD2	-1.85027	3.18e-15
GSE36761	SOX30	1.66852	2.15e-05
GSE36761	RAPGEF4	-1.45818	7.04e-07
GSE36761	ESM1	4.10107	7.46e-10
GSE36761	ADAMTS5	-1.6691	1.26e-07
GSE36761	PTPN21	1.02047	0.00039947
GSE36761	CHEK1	1.14175	2.14e-05
GSE36761	EMILIN1	-1.46514	6.08e-05
GSE36761	CHGB	-3.01021	2.37e-08
GSE36761	PLAAT3	-1.48291	9.3e-06
GSE36761	BVES	1.01135	0.00016749
GSE36761	CORO1A	-1.26806	0.00015327
GSE36761	CHI3L1	-6.29051	1.59e-20
GSE36761	CHI3L2	-3.71681	4.88e-20
GSE36761	FAM107A	-1.38243	1.76e-08
GSE36761	ADAMTS6	1.46741	1.12e-06
GSE36761	SLC2A6	-1.00041	0.00043434
GSE36761	GALNT6	-1.83562	3.71e-07
GSE36761	FILIP1L	-1.11369	2.03e-05
GSE36761	TUBA3E	-2.54336	5.71e-09
GSE36761	KLHL2	-1.03065	2.8e-06
GSE36761	CYP4F8	-2.42147	0.00219451
GSE36761	NACC1	-1.22746	1.09e-05
GSE36761	AHNAK2	-2.42194	1.66e-11
GSE36761	VSIG4	-2.39824	3.39e-14
GSE36761	SLC52A3	-1.08417	0.00249349
GSE36761	CHRNA1	-2.16729	1.98e-05
GSE36761	TUBA3D	-2.52226	7.57e-09
GSE36761	ZBED10P	1.44599	1.35e-06
GSE36761	PIK3IP1	1.28179	2.14e-05
GSE36761	ZNF257	1.04233	0.00494552
GSE36761	ADCY8	2.51085	0.00412207
GSE36761	TSPEAR-AS2	-1.80283	0.00532394
GSE36761	TRIM9	-1.07208	0.0056585
GSE36761	SLC2A13	-1.63687	4.31e-07
GSE36761	PKD1L2	2.89436	1.16e-10
GSE36761	GPRIN1	-1.48105	0.00019085
GSE36761	TMEM132B	-2.71011	5.93e-13
GSE36761	RNF157	-1.85406	1.91e-15
GSE36761	SORCS1	1.69417	4.69e-05
GSE36761	C1QTNF1	-1.25709	1.58e-05
GSE36761	C1QTNF2	1.19338	0.00393149
GSE36761	C1QTNF4	1.72394	0.00210303
GSE36761	C1QTNF7	1.06887	0.00164688
GSE36761	EPB41L4A-AS1	1.25813	7.87e-05
GSE36761	SLC26A9	1.30349	2.55e-07
GSE36761	TENT5B	-2.85792	1.97e-18
GSE36761	RASGRP4	-1.05846	7.07e-05
GSE36761	ARL11	1.92487	0.00034171
GSE36761	RAB3C	-2.15637	0.00056812
GSE36761	CTHRC1	2.24133	1.13e-05
GSE36761	ADCYAP1	-1.58374	0.00372707
GSE36761	OSR2	-2.13615	2.3e-06
GSE36761	BATF2	-1.35214	3e-06
GSE36761	KLHDC3	1.38542	1.65e-05
GSE36761	CMTM5	-1.96394	2.14e-06
GSE36761	ABHD15	-1.08096	6.43e-06
GSE36761	TLCD1	-1.55126	1.44e-05
GSE36761	MRGPRF	-1.7206	2.86e-06
GSE36761	LRG1	-1.92712	0.00054782
GSE36761	WDR17	-1.39947	0.00326549
GSE36761	ARAP2	-1.13177	0.00181013
GSE36761	PLAAT5	-3.69981	5.24e-17
GSE36761	GALNT15	-1.66435	2.42e-05
GSE36761	TWIST2	-1.53061	1.73e-09
GSE36761	CLCN3	-1.10712	3.6e-06
GSE36761	GPR62	1.37322	0.00121262
GSE36761	C10orf71	1.16066	0.00147218
GSE36761	CLCNKB	1.03519	0.00033508
GSE36761	OR52K2	-1.95493	0.00345074
GSE36761	SERPINA3	-5.82975	3.48e-39
GSE36761	SLC36A4	-1.57369	2.5e-07
GSE36761	FAT3	2.6965	0.00174886
GSE36761	TMEM45B	2.03939	0.0003508
GSE36761	SDR9C7	2.09433	0.00042682
GSE36761	CMA1	-2.34452	0.00098412
GSE36761	ANO4	2.09323	0.00052143
GSE36761	PLD4	3.50422	1.27e-09
GSE36761	ADSS1	1.0392	0.00029452
GSE36761	CCR1	-1.80218	1.75e-11
GSE36761	TC2N	-1.26732	0.00099705
GSE36761	CCR5	-1.10755	0.00140344
GSE36761	CCR7	-1.98533	1.88e-07
GSE36761	FSD2	1.44345	1.1e-08
GSE36761	ACSM2A	2.81841	0.00430261
GSE36761	ADH1A	-1.30601	0.00013106
GSE36761	PAQR4	-1.37591	8.04e-07
GSE36761	CD300LB	-1.7176	0.00013963
GSE36761	KIF19	-2.24833	6.4e-07
GSE36761	USP43	-2.20813	0.00031919
GSE36761	SPNS2	-1.15508	1.54e-06
GSE36761	ADH1B	-1.15459	0.00023355
GSE36761	AFMID	1.25373	1.81e-07
GSE36761	GJD3	-1.0934	0.00233286
GSE36761	LOXHD1	1.73598	1.05e-05
GSE36761	DIPK1C	2.03286	1.04e-06
GSE36761	ADH1C	-1.42432	5.08e-06
GSE36761	OSCAR	-2.12493	3.39e-08
GSE36761	ZNF441	1.01468	0.00472264
GSE36761	ZNF491	1.04005	0.00011205
GSE36761	NTN5	1.48031	0.00016318
GSE36761	EID2B	1.04231	3.83e-06
GSE36761	LRRC25	-1.33146	1.54e-06
GSE36761	HSPB6	-2.92032	2.6e-17
GSE36761	CNN1	-2.3611	2.26e-16
GSE36761	PLK5	3.08489	0.00338053
GSE36761	C2CD4C	-1.75245	7.93e-10
GSE36761	CNR1	-1.80678	1.58e-05
GSE36761	DNAI3	-2.08793	0.00052094
GSE36761	KLHDC9	1.84093	3.08e-09
GSE36761	SLC44A3	-1.21493	6.4e-06
GSE36761	LRRC39	1.34099	0.0008437
GSE36761	VWA5B1	-2.72983	0.00029398
GSE36761	UBXN10	-1.76354	7.27e-12
GSE36761	SYT2	1.07868	0.00544559
GSE36761	COL2A1	1.99345	0.00207555
GSE36761	TMEM125	1.63351	0.00307221
GSE36761	IQGAP3	-1.21638	0.00514343
GSE36761	VSTM2L	-3.69949	3.89e-18
GSE36761	COL4A3	-1.43663	2.15e-05
GSE36761	SIRPD	-2.1672	0.00433501
GSE36761	COL4A6	1.04726	0.00081597
GSE36761	TSPY26P	1.01766	0.00123052
GSE36761	SGSM1	1.54191	7.72e-09
GSE36761	TRABD2A	-1.56299	5.68e-06
GSE36761	COL8A1	-1.19835	0.00123953
GSE36761	COL9A1	2.52331	9.83e-09
GSE36761	COL9A2	2.02624	2.57e-06
GSE36761	FBLN7	2.85128	3.4e-09
GSE36761	ACMSD	2.13963	0.00523985
GSE36761	COL11A2	3.06696	5.13e-16
GSE36761	ACVR1C	-3.01771	3.65e-06
GSE36761	TTC32	1.28308	0.00154514
GSE36761	LYPD6B	-2.11642	0.00013735
GSE36761	TMEM178A	1.26562	2.03e-05
GSE36761	TMEM182	-1.0409	3.65e-05
GSE36761	KLHL40	1.5313	0.0001245
GSE36761	SLC31A1	-1.00719	1.89e-08
GSE36761	SLC31A2	-1.00594	2.82e-07
GSE36761	COL6A6	1.39701	8.91e-05
GSE36761	LSMEM2	1.21725	0.00529554
GSE36761	SMIM43	2.77104	0.00029786
GSE36761	PABPC4L	1.80924	6.58e-08
GSE36761	EMB	-1.81823	9.45e-10
GSE36761	STARD4	1.76185	1.14e-06
GSE36761	ZNF300P1	1.27611	0.00034413
GSE36761	PACRG	1.80005	4.58e-06
GSE36761	CP	-4.29229	8.19e-21
GSE36761	CPB1	-3.1084	2.88e-05
GSE36761	COL26A1	2.60322	4.24e-05
GSE36761	KLF14	-3.19172	1.44e-09
GSE36761	CPM	-1.64239	1.35e-06
GSE36761	CR1	-3.16859	2.22e-26
GSE36761	TMEM71	1.69439	3.89e-07
GSE36761	ADHFE1	1.25028	9.83e-08
GSE36761	RALYL	-3.88701	9.46e-12
GSE36761	CRABP1	3.49491	0.00302067
GSE36761	NACC2	-1.41863	3.27e-06
GSE36761	CRABP2	1.62233	0.00101149
GSE36761	SLITRK4	1.63877	0.00110494
GSE36761	PWWP3B	1.25042	0.00025788
GSE36761	CRHBP	1.41245	8.14e-06
GSE36761	GAB3	1.10175	0.00013575
GSE36761	ZFP92	-1.14608	0.00017816
GSE36761	ADORA3	-1.67822	0.00061162
GSE36761	CRMP1	1.32279	2.54e-06
GSE36761	CRP	-2.54975	0.00401726
GSE36761	HAPLN1	1.49639	0.00036783
GSE36761	CHODL	1.96066	5.96e-05
GSE36761	SLC32A1	-1.85361	0.00513792
GSE36761	TRIM69	-1.1572	0.00010896
GSE36761	TLDC2	-1.31691	4.79e-09
GSE36761	RIPOR3	-1.04201	8.23e-06
GSE36761	SIRPA	-1.07011	2.02e-05
GSE36761	SLC34A3	1.43208	0.0046674
GSE36761	ITLN2	3.6422	0.00096411
GSE36761	ASB14	2.33914	1.11e-09
GSE36761	CRYM	1.25251	0.00047318
GSE36761	SYT9	2.20858	1.01e-08
GSE36761	CSF3R	-1.81414	4.07e-10
GSE36761	PRICKLE1	2.02886	1.54e-10
GSE36761	GLT1D1	-1.56891	0.00020945
GSE36761	BEST3	2.41529	3.52e-07
GSE36761	A2M-AS1	1.21349	7.97e-06
GSE36761	FAM216B	2.41638	0.00031903
GSE36761	LINC00239	-2.4715	0.0009494
GSE36761	PRIMA1	-1.54373	1.23e-09
GSE36761	VWA3A	-1.15866	0.00302194
GSE36761	OTOA	-1.87666	0.00118751
GSE36761	SSTR5-AS1	-3.75101	9.29e-22
GSE36761	GSG1L	-2.73798	4.9e-06
GSE36761	PRSS36	-1.19648	7.33e-05
GSE36761	CD300LF	-1.49486	0.00076514
GSE36761	RTN4RL1	-1.15179	0.00016411
GSE36761	PIK3R6	1.37895	7.89e-06
GSE36761	KIF18B	-1.2591	0.00192583
GSE36761	NOTUM	2.00358	8e-09
GSE36761	CST6	-3.82571	5.82e-08
GSE36761	CSTA	-3.18421	6.4e-06
GSE36761	IGSF23	-2.13485	3.05e-05
GSE36761	SPC24	-1.866	1.29e-08
GSE36761	CILP2	2.52558	7.42e-05
GSE36761	LINC00906	3.42606	5.77e-07
GSE36761	DIRAS1	-1.4464	4.78e-06
GSE36761	CREB3L4	1.02068	8.28e-06
GSE36761	C1orf127	2.28576	4.11e-09
GSE36761	SAMD13	1.35933	0.00314722
GSE36761	UBE2U	5.38778	2e-06
GSE36761	LOC148696	-1.38686	0.00383176
GSE36761	ACTG1P25	-1.56913	3.83e-05
GSE36761	HJV	-1.80804	1.62e-06
GSE36761	FAM163A	-1.14286	0.00471414
GSE36761	OVAAL	-2.34275	2.37e-09
GSE36761	MFSD4A	1.83143	8.9e-09
GSE36761	MGC27382	-2.21679	0.00415425
GSE36761	FAM78B	-1.62269	2.63e-10
GSE36761	SHISA4	-2.26324	1.81e-09
GSE36761	ADRA2A	-2.32434	5.15e-06
GSE36761	NFAM1	-2.27126	2.93e-19
GSE36761	TEKT4	-1.7265	3.2e-06
GSE36761	OR6B3	-2.48983	0.00171769
GSE36761	FBXO41	-1.45648	1.65e-06
GSE36761	CTSB	-1.91523	2.14e-12
GSE36761	TCF23	2.38407	0.00193686
GSE36761	CTSG	-2.42243	4.92e-07
GSE36761	ZNF385B	2.42682	0.00015173
GSE36761	ASPRV1	1.0173	0.00023669
GSE36761	EFHB	-1.44703	0.00352041
GSE36761	WDR49	-3.18864	0.00146332
GSE36761	CCDC80	-1.09564	0.00081132
GSE36761	ADRA2C	-2.11448	2.46e-11
GSE36761	CTSS	-1.32592	0.00030094
GSE36761	C3orf22	-1.87203	0.00526435
GSE36761	SLC66A1LP	-2.93714	5.36e-11
GSE36761	LINC02877	-1.68949	0.00138021
GSE36761	CCDC13	1.05953	0.00489096
GSE36761	CX3CR1	1.66936	0.00010232
GSE36761	WWC2-AS2	1.1528	0.00111711
GSE36761	ADRB1	1.05827	0.00167932
GSE36761	SLC36A2	-2.49377	3.46e-07
GSE36761	PLEKHG4B	3.99466	5.93e-19
GSE36761	CYBB	-1.11562	1.06e-06
GSE36761	FAM81B	-4.0513	7.19e-14
GSE36761	CYP1A1	-2.08395	4.79e-05
GSE36761	CYP1B1	-2.45671	1.49e-11
GSE36761	CLEC2L	-2.46899	0.00223261
GSE36761	AMOTL1	-1.05968	1.53e-05
GSE36761	CYP2C9	-2.54412	0.00383369
GSE36761	RDH10	-1.54579	2.12e-12
GSE36761	TMEM74	2.18473	1.24e-06
GSE36761	CYP4A11	-2.80225	4.21e-05
GSE36761	CYP4B1	-6.32743	1.54e-25
GSE36761	LINGO2	2.16345	0.00364779
GSE36761	LCN6	-2.75922	1.31e-10
GSE36761	CYP19A1	-3.00335	2.51e-07
GSE36761	CLEC12A	-2.84068	2.3e-06
GSE36761	CLECL1P	-2.46129	0.00019748
GSE36761	CD55	-1.08745	2.17e-08
GSE36761	DGKG	-1.76423	2.28e-11
GSE36761	SYNE3	-1.38526	2.59e-05
GSE36761	EML5	1.06716	0.00048539
GSE36761	OTUD7A	-1.35213	0.00018482
GSE36761	MFSD6L	2.89799	2.6e-05
GSE36761	RHBDL3	-2.80429	8.58e-12
GSE36761	ZNF519	1.27045	0.00015505
GSE36761	DBP	2.11333	3.43e-10
GSE36761	ZNF497	1.45859	3.22e-06
GSE36761	ACE	1.45224	0.00017247
GSE36761	IFNLR1	-1.2053	0.00137956
GSE36761	CYP4Z2P	-4.70417	3.16e-12
GSE36761	FAM43B	-1.85771	3.07e-05
GSE36761	HFM1	1.54359	0.00328413
GSE36761	APCDD1L	1.47402	0.00238114
GSE36761	AKR1C1	-1.27851	2.39e-05
GSE36761	AKR1C2	-1.04486	0.00023806
GSE36761	TOGARAM2	-3.52808	9.04e-19
GSE36761	PARP15	-1.47126	1.24e-05
GSE36761	XIRP1	-1.64945	0.00014544
GSE36761	DEFA1	-5.41104	9.87e-12
GSE36761	DEFA3	-5.26922	5.51e-08
GSE36761	DES	-1.00672	0.00331031
GSE36761	CFD	-2.39025	1.82e-07
GSE36761	PRSS35	4.38919	1.89e-06
GSE36761	DACT2	-1.20005	0.00367024
GSE36761	PKD1L1	1.07894	0.00171715
GSE36761	GSDME	-1.03436	0.00017016
GSE36761	ZNF883	-2.12739	3.46e-07
GSE36761	OIT3	4.19781	3.4e-11
GSE36761	PWWP2B	-1.00807	3.33e-05
GSE36761	LINC00858	-2.40262	0.00346183
GSE36761	SYNPO2	-1.46001	4.14e-08
GSE36761	NLRP6	-1.63801	0.00059198
GSE36761	NQO1	-1.18667	0.00319753
GSE36761	DIO2	-1.89897	6.62e-05
GSE36761	DLG2	1.25205	2.54e-05
GSE36761	DNASE1L2	1.36788	5.96e-05
GSE36761	DYNC1I1	-2.39084	3.04e-16
GSE36761	DOCK2	-1.18887	3.54e-07
GSE36761	DSG1	-1.89987	5.8e-06
GSE36761	DTX1	-1.16743	0.00025817
GSE36761	ECM2	1.07348	4.4e-05
GSE36761	AGTR1	-1.34714	0.0002711
GSE36761	DVL1	-1.04116	0.00031108
GSE36761	AGTR2	1.9853	0.00010905
GSE36761	E2F2	-2.59085	9.45e-11
GSE36761	TYMP	-1.11951	0.00018236
GSE36761	ECM1	-1.30493	1.07e-05
GSE36761	S1PR3	-1.42305	1.42e-08
GSE36761	EDN2	-2.34584	5.04e-06
GSE36761	EDNRA	1.77242	7.51e-13
GSE36761	CYS1	1.28333	0.00018671
GSE36761	LINC00189	2.19772	2.49e-05
GSE36761	EFNB3	2.44426	9.83e-08
GSE36761	MEGF9	-1.4579	2.21e-08
GSE36761	EGR1	2.19669	0.00210087
GSE36761	SDR16C5	-2.80266	0.00077358
GSE36761	TMT1B	-3.9602	4.5e-19
GSE36761	PLBD2	-1.04674	0.00015457
GSE36761	PIANP	1.28541	0.00488601
GSE36761	EPHA2	-1.26502	6.38e-05
GSE36761	ELANE	-2.06821	1.75e-08
GSE36761	MCEMP1	-4.21465	3.78e-19
GSE36761	DAND5	1.05741	0.0029756
GSE36761	ADM5	1.39858	0.00014727
GSE36761	ELF3	-5.29412	7.1e-19
GSE36761	FYB2	-1.70493	1.01e-05
GSE36761	TMEM61	-2.21365	0.00494705
GSE36761	CYP4Z1	-3.16021	3.44e-07
GSE36761	ELF4	-1.16357	2.39e-05
GSE36761	PLD5	2.62157	0.00378613
GSE36761	ELK2AP	-2.51345	2.47e-06
GSE36761	VWA3B	1.44031	0.0015281
GSE36761	CREG2	2.73456	0.00471426
GSE36761	LIPH	-1.92946	0.00102804
GSE36761	CENPV	1.06965	0.00389013
GSE36761	SLC16A13	-1.04478	0.00034979
GSE36761	SLC39A11	-1.02182	2.01e-06
GSE36761	SPNS3	1.25407	0.00130918
GSE36761	RAB12	1.05259	1.28e-06
GSE36761	ADGRE1	-1.50132	0.00448117
GSE36761	C4orf46	1.07486	1.75e-05
GSE36761	FAM153B	-2.62559	0.00016423
GSE36761	SLC29A1	1.18093	3.69e-06
GSE36761	ERICH5	1.34951	0.00286086
GSE36761	LGI3	-3.27199	7.78e-14
GSE36761	NRK	1.47759	7.73e-05
GSE36761	DMTN	-1.77849	1.26e-08
GSE36761	EPHA7	1.01067	0.00082919
GSE36761	SLC44A5	1.98109	0.0027061
GSE36761	EPHX2	1.43164	9.52e-11
GSE36761	EYA4	-2.22565	1.63e-07
GSE36761	ALAD	-1.39165	1.38e-10
GSE36761	ESRRB	1.48719	6.86e-07
GSE36761	EVC	1.20465	0.00198213
GSE36761	EXTL1	2.90529	1.18e-17
GSE36761	EYA2	-1.63668	1.64e-07
GSE36761	ALCAM	1.00987	0.00482775
GSE36761	F3	2.39844	1.1e-19
GSE36761	F5	-3.49249	1.86e-14
GSE36761	F13A1	-2.85291	1.88e-25
GSE36761	PTK2B	-1.00055	3.29e-06
GSE36761	FASN	-1.12058	0.00088768
GSE36761	LRRC55	1.48468	0.00205437
GSE36761	PROSER2-AS1	1.18265	0.00240547
GSE36761	STOX1	-1.56433	0.00480453
GSE36761	ALDH1A3	-2.18441	2.21e-06
GSE36761	FBN1	-1.18559	7.58e-06
GSE36761	FBN2	1.7616	3.17e-08
GSE36761	FAM124A	1.95004	1.42e-11
GSE36761	DOK6	1.29111	0.00034019
GSE36761	EFEMP1	-2.23971	1.52e-21
GSE36761	HEPACAM	-2.43012	0.00071502
GSE36761	FBP1	-2.13211	2.83e-10
GSE36761	OAF	-1.06963	1.65e-06
GSE36761	FCAR	-2.461	4.19e-06
GSE36761	FCER1A	1.582	0.00516598
GSE36761	USP32P2	1.00918	0.00393016
GSE36761	FCER1G	-1.89586	3.88e-08
GSE36761	FCER2	-2.48717	8.71e-05
GSE36761	SLC16A9	1.62041	0.00376953
GSE36761	ZNF22-AS1	1.18037	3.61e-05
GSE36761	RASGEF1A	-1.59838	1.7e-05
GSE36761	PRSS54	-2.2416	0.00496811
GSE36761	FCGR2A	-1.17305	2.4e-07
GSE36761	FCGR2B	-1.43972	2.48e-07
GSE36761	BEND6	-1.21144	0.00407925
GSE36761	FCGR3A	-2.16321	5.17e-12
GSE36761	LRRC73	-1.25294	0.00021134
GSE36761	TMEM217	-1.58121	7.16e-05
GSE36761	FCGR3B	-1.74692	5.47e-08
GSE36761	FCN1	-2.83077	1.79e-12
GSE36761	FCN2	-1.4052	0.00457709
GSE36761	SRRM3	-1.1079	5.7e-05
GSE36761	CDHR3	-2.81838	1e-13
GSE36761	ADGRG3	-2.14782	1.77e-08
GSE36761	SLC35F1	1.58481	1.27e-06
GSE36761	FAM83B	-2.86397	3.12e-05
GSE36761	PXT1	-1.61669	0.00233552
GSE36761	TMEM130	3.11824	0.00023331
GSE36761	GPC4	-1.13611	5.01e-07
GSE36761	ABCD2	-3.75519	1e-19
GSE36761	FGF10	-1.31694	0.00341801
GSE36761	FGF13	1.53947	1.54e-05
GSE36761	FGR	-1.90028	1.71e-12
GSE36761	FHL1	-2.27073	2.1e-14
GSE36761	FHL2	1.07466	0.00185115
GSE36761	FHL3	-1.3199	5.6e-07
GSE36761	VEGFD	-1.89565	0.00148445
GSE36761	RRAS2	-1.12029	5.57e-07
GSE36761	ITGA11	-1.13891	0.00049305
GSE36761	PHLDA1	1.25509	0.00180003
GSE36761	CPEB3	1.0247	0.0011618
GSE36761	NTNG1	-2.93452	0.00055979
GSE36761	CILK1	1.50077	8.96e-07
GSE36761	NLGN1	1.29222	0.00025065
GSE36761	ANKRD6	1.42533	2.78e-09
GSE36761	FKBP5	-1.62572	7.48e-06
GSE36761	SBNO2	-1.01123	0.00096434
GSE36761	PLA2R1	-1.03233	1.8e-06
GSE36761	ELL2	-1.39563	1.82e-09
GSE36761	AKR7A3	1.45117	8.55e-05
GSE36761	SV2C	3.95047	1.04e-05
GSE36761	TTC39A	-1.55592	2.1e-08
GSE36761	FAIM2	-2.24773	7.29e-10
GSE36761	MYO16	-1.04075	0.00301217
GSE36761	FOXE1	-1.84814	0.00562571
GSE36761	NMNAT2	1.03027	0.00443321
GSE36761	PEG10	1.46506	1.73e-05
GSE36761	FSTL4	-2.49264	0.00191133
GSE36761	FLG	-1.6744	0.00152981
GSE36761	FCHO1	-1.11058	0.00437865
GSE36761	STAB1	-1.25006	1.3e-06
GSE36761	FLNC	-1.87271	5.41e-06
GSE36761	LARP4B	1.27704	5.8e-06
GSE36761	SULF1	1.03694	0.00512942
GSE36761	NUP210	1.40658	7.57e-08
GSE36761	WWC1	-2.41929	7.2e-08
GSE36761	SATB2	-1.08603	0.00397731
GSE36761	SYNM	-1.04093	0.00088527
GSE36761	FN1	-1.58117	0.00013265
GSE36761	FNBP4	1.2183	5.2e-05
GSE36761	COTL1	-1.58397	2.47e-13
GSE36761	KCNH4	-1.93079	1.24e-05
GSE36761	KCNH3	1.0703	0.00066776
GSE36761	TMED3	-1.48696	7.63e-05
GSE36761	TDRD7	-1.02567	2.21e-07
GSE36761	SLC7A8	-1.1095	4.15e-05
GSE36761	TPSD1	-1.7383	1.81e-07
GSE36761	LINC01565	-2.63658	0.00033266
GSE36761	FOLH1	3.04333	2.92e-05
GSE36761	NPTXR	1.14717	0.00193526
GSE36761	QPRT	1.11437	0.00186285
GSE36761	FOLR2	-1.11813	0.00390043
GSE36761	CLCF1	-1.61077	6.07e-07
GSE36761	PRAME	-2.11337	0.00506076
GSE36761	PIK3R5	-1.28159	2.43e-06
GSE36761	SLC16A8	1.2825	4.24e-05
GSE36761	FOSB	3.03771	0.00504639
GSE36761	LILRA4	-2.76955	2.28e-06
GSE36761	PSD4	-1.65693	2.8e-09
GSE36761	HYAL4	2.35565	0.0021459
GSE36761	FPR1	-3.02303	2.76e-17
GSE36761	FPR2	-3.14829	3.98e-10
GSE36761	PRND	3.27749	0.00061123
GSE36761	CA14	2.11178	2.34e-07
GSE36761	DNAAF11	1.66927	0.00010481
GSE36761	RAB38	-1.97204	8.34e-05
GSE36761	BHMT2	-1.15634	0.00020091
GSE36761	OSBP2	1.31583	7.13e-06
GSE36761	FLRT3	3.17454	4.06e-09
GSE36761	FLRT2	1.8815	8.2e-10
GSE36761	ALOX5	-1.60508	3.4e-12
GSE36761	ALOX5AP	-1.97404	2.91e-09
GSE36761	LAMP5	4.84166	6.47e-07
GSE36761	PANX1	-2.76863	1.09e-34
GSE36761	IL27	-1.85341	0.00331658
GSE36761	ALOX15B	-3.88139	1.18e-07
GSE36761	FRZB	1.19907	0.00061547
GSE36761	ALPL	-1.04313	0.00044437
GSE36761	CUTALP	1.36911	0.00076819
GSE36761	ACKR1	-1.59298	4.29e-07
GSE36761	FZD2	1.52964	2.41e-06
GSE36761	SLC25A30	1.01102	5.83e-05
GSE36761	CADM2	-1.6642	0.00311695
GSE36761	ANKRD18A	1.99527	2.33e-05
GSE36761	CRMA	1.51121	3.9e-06
GSE36761	G6PD	-1.35805	5.92e-09
GSE36761	ANGPTL5	-2.46828	2.35e-06
GSE36761	MEIOB	-1.89636	0.00204341
GSE36761	MIR9-3HG	1.10483	0.00101953
GSE36761	VXN	-1.06358	9.69e-05
GSE36761	ZDHHC23	-1.26012	8.29e-05
GSE36761	CBARP	-1.63483	1.89e-05
GSE36761	PLA2G4F	2.26907	7.23e-09
GSE36761	NPNT	2.63158	2.69e-11
GSE36761	SMCO1	1.72886	9.47e-07
GSE36761	OR4C3	-3.61122	1.93e-05
GSE36761	GABRB3	-2.45944	1.88e-09
GSE36761	NAPSB	1.33783	0.00058676
GSE36761	ST6GALNAC3	-1.20607	9.77e-05
GSE36761	GABRP	1.38325	0.00014602
GSE36761	ARHGAP30	-1.39537	1.75e-10
GSE36761	SUN2	-1.19019	1.74e-05
GSE36761	VAX2	-1.32298	0.00208586
GSE36761	TNFAIP8	1.05939	0.00297799
GSE36761	TPSG1	-2.07129	7.41e-08
GSE36761	RAB26	1.45994	6.52e-06
GSE36761	PARM1	1.34792	5.14e-07
GSE36761	CATSPERZ	1.87357	0.00320287
GSE36761	GALR1	-3.48146	8.69e-07
GSE36761	CHRDL2	-6.95091	1.63e-32
GSE36761	ABI3BP	-1.21727	0.00013433
GSE36761	NALCN	-6.61094	2.33e-56
GSE36761	SOSTDC1	2.8626	2.59e-07
GSE36761	IL4I1	-1.57416	5.5e-05
GSE36761	SAMHD1	-1.32702	2e-07
GSE36761	ZNF385A	-1.27302	1.89e-06
GSE36761	DHRS7B	-1.22486	5.15e-07
GSE36761	SUSD5	1.29331	0.0044908
GSE36761	CNTNAP2	1.79178	0.00366657
GSE36761	GNAO1-AS1	-2.32734	0.00411222
GSE36761	FAM230C	-2.2607	0.00387661
GSE36761	LINC02249	2.83478	0.0033263
GSE36761	STEAP2	-1.15414	0.00043328
GSE36761	GAS1	-1.44345	1.5e-07
GSE36761	PTPN22	-1.51176	0.00188801
GSE36761	SPAG8	1.13196	1.37e-05
GSE36761	FBXO2	-2.9313	3.22e-15
GSE36761	SACS	-1.37954	9.62e-06
GSE36761	ANKRD2	-2.04018	1.03e-05
GSE36761	AK5	1.37955	0.00416908
GSE36761	GCKR	-2.13295	0.00237893
GSE36761	SEZ6L2	2.59664	9.26e-06
GSE36761	PPP1R14B	-1.66463	1.66e-05
GSE36761	PCOLCE2	-1.05178	4.88e-07
GSE36761	HS6ST3	-2.66787	5.22e-06
GSE36761	GDNF	1.49681	0.00124483
GSE36761	GFAP	1.35555	7.12e-06
GSE36761	AMH	1.92092	2.67e-05
GSE36761	GGT5	-1.40743	2.05e-05
GSE36761	AMHR2	4.96934	2.72e-20
GSE36761	GHR	1.00008	0.00016461
GSE36761	RANBP6	-1.1672	3.45e-07
GSE36761	GJA1	1.42736	5.34e-07
GSE36761	FETUB	-2.22676	0.00431639
GSE36761	AMPD1	-2.53961	5.53e-05
GSE36761	DNAI1	-3.92108	2.21e-06
GSE36761	SIGLEC7	-1.98583	2.23e-09
GSE36761	NALF2	-4.35174	6.18e-24
GSE36761	PDE7B	1.84276	1.11e-09
GSE36761	CPAMD8	-1.99634	8.6e-15
GSE36761	SALL3	2.44293	0.00036003
GSE36761	SIGLEC9	-2.19629	8.84e-17
GSE36761	OXGR1	-2.56635	0.00174932
GSE36761	SULT1C4	1.38925	6.15e-08
GSE36761	PCDH17	1.25596	0.00097838
GSE36761	CSDC2	-2.72338	5.62e-13
GSE36761	SRPX2	-2.73057	3.71e-33
GSE36761	PDLIM3	-2.30219	4.67e-09
GSE36761	AMPH	2.04635	2.71e-13
GSE36761	GLP1R	2.39629	4.4e-06
GSE36761	AMT	1.26714	5.07e-07
GSE36761	GNA15	-1.37958	7.85e-06
GSE36761	GNAO1	-3.53262	3.76e-28
GSE36761	GPC1	-1.13832	0.00047147
GSE36761	GPD1	-2.48687	2.58e-19
GSE36761	SLCO4A1	-2.83407	5.18e-16
GSE36761	GPR4	-2.08802	2.22e-10
GSE36761	IGKV1-5	-3.09021	1.79e-05
GSE36761	LOC283045	3.08392	0.00559868
GSE36761	MKX	2.4032	0.00072033
GSE36761	LINC02762	-1.11392	0.00063935
GSE36761	RCOR2	2.39823	2.06e-11
GSE36761	C1RL-AS1	-1.3296	0.0004323
GSE36761	CD163L1	-1.60284	2.37e-08
GSE36761	ADGRD1	-1.98231	1.26e-13
GSE36761	TRHDE-AS1	-1.87072	0.00148916
GSE36761	MYO1H	-2.44128	1.3e-09
GSE36761	MUC19	3.0671	0.00256626
GSE36761	GPR12	-3.0387	5.78e-10
GSE36761	TMEM272	1.03288	0.00281188
GSE36761	LINC01588	-2.12231	9.56e-06
GSE36761	CEP170B	-1.34246	6.4e-05
GSE36761	HMGN2P46	1.28181	3.59e-06
GSE36761	UTS2R	2.43348	0.00010863
GSE36761	IGHV6-1	-3.04542	0.00257498
GSE36761	IGHV5-51	-2.59561	0.00081174
GSE36761	C16orf54	-1.61913	7.5e-06
GSE36761	IGHV4-61	-3.12704	2.57e-05
GSE36761	IGHV4-59	-2.18123	0.00552849
GSE36761	ZNF843	1.25839	3.18e-06
GSE36761	IGHV4-39	-2.45308	0.00300068
GSE36761	IGHV4-34	-2.73612	0.0006522
GSE36761	IGHV4-4	-2.5918	8.87e-05
GSE36761	MILR1	-1.17972	0.00011718
GSE36761	RNF227	1.242	6.51e-06
GSE36761	LINC00670	2.51687	3.46e-05
GSE36761	IGHV3-74	-2.43168	0.00018095
GSE36761	PICART1	1.26728	0.00024503
GSE36761	IGHV3-73	-2.54064	7.96e-05
GSE36761	IGHV3-71	-2.58887	0.00030837
GSE36761	GSDMA	-3.32318	1.53e-12
GSE36761	IGHV3-64	-1.95493	0.00345074
GSE36761	IGHV3-62	-2.46261	0.00075817
GSE36761	LINC00482	-1.01244	0.00010294
GSE36761	LGALS9B	-1.01744	0.00018607
GSE36761	IGHV3-49	-2.43302	0.0013165
GSE36761	IGHV3-38	-1.68949	0.00138021
GSE36761	GPR20	-1.84857	1.31e-08
GSE36761	IGHV3-33	-3.58168	5.53e-06
GSE36761	LYPD5	-2.26673	1.11e-12
GSE36761	WDR62	2.18056	1.09e-07
GSE36761	TMEM150B	-1.35845	2.83e-05
GSE36761	NWD1	1.80454	0.00562245
GSE36761	IGHV3-21	-2.84138	0.000143
GSE36761	IGHV3-15	-2.63238	0.00039737
GSE36761	RIIAD1	-1.59756	0.00110918
GSE36761	GPR22	1.52545	0.00346076
GSE36761	IGHV3-7	-2.93361	3.98e-05
GSE36761	IGHV3-6	-2.6077	0.0001611
GSE36761	CYP4A22	-2.91213	9.36e-06
GSE36761	IGHV2-26	-2.97254	5.84e-05
GSE36761	MFSD4A-AS1	2.34349	0.00148002
GSE36761	IGHV1-69	-2.38858	0.00526877
GSE36761	EEIG2	1.03341	6.4e-05
GSE36761	IGHV1-46	-2.05359	0.00065696
GSE36761	SNHG28	1.14522	8.85e-05
GSE36761	C20orf204	1.22643	5.79e-05
GSE36761	IGHV1-2	-2.80667	0.00349644
GSE36761	SIRPB2	-2.25115	2.26e-13
GSE36761	IGHJ5	-2.35286	0.00241184
GSE36761	IGHJ4	-2.53012	0.0005717
GSE36761	LINC01697	-1.88143	0.00204759
GSE36761	TTC28-AS1	1.27117	1.22e-07
GSE36761	LINC01936	1.74969	8.16e-08
GSE36761	LINC00486	3.1604	7.79e-05
GSE36761	CDH19	-1.57477	1.27e-07
GSE36761	ERICH2	-2.01604	1.08e-07
GSE36761	CYP1B1-AS1	-1.11357	0.0029006
GSE36761	UNC80	2.33158	0.00460537
GSE36761	EPHA6	-2.42178	0.0043752
GSE36761	IGSF10	1.42311	2.73e-05
GSE36761	SLC9C1	1.22456	0.00052601
GSE36761	DPH3	-1.10044	0.00022492
GSE36761	TPRG1	-2.43213	5.08e-06
GSE36761	JAKMIP1-DT	-2.54559	0.00026852
GSE36761	GPRIN3	1.42447	0.00169553
GSE36761	RNF175	-1.02991	0.00243516
GSE36761	SEPSECS-AS1	1.28096	0.00142206
GSE36761	C4orf54	-5.20148	1.19e-53
GSE36761	FAM153A	-2.06743	0.00182181
GSE36761	LINC02880	1.70537	0.00414792
GSE36761	PRR18	5.74942	3.7e-12
GSE36761	HLA-F-AS1	1.5318	6.81e-05
GSE36761	HOXA-AS2	-2.40708	0.00203967
GSE36761	LINC00996	4.62642	1.71e-07
GSE36761	ANK1	1.01882	0.00099845
GSE36761	SLC26A4-AS1	2.07458	0.00021211
GSE36761	GPR37	5.02551	3.77e-05
GSE36761	SCARA5	-2.40483	2.92e-11
GSE36761	LCN12	2.06789	3.76e-06
GSE36761	FAM133A	2.7225	1.72e-05
GSE36761	TMSB15B	1.91733	0.00376192
GSE36761	FFAR2	-2.43004	1.59e-06
GSE36761	TRARG1	-2.97304	2.19e-06
GSE36761	TRAJ57	-2.50441	0.00096745
GSE36761	TRAJ53	-2.52236	0.00054846
GSE36761	TRAC	-2.75045	3.96e-15
GSE36761	IGLVI-70	-2.6482	0.00019512
GSE36761	IGLV9-49	-2.70993	0.00164472
GSE36761	IGLV7-46	-3.45618	3.42e-08
GSE36761	IGLV7-43	-3.41783	1.17e-07
GSE36761	IGLV6-57	-3.24872	7.82e-06
GSE36761	GPX3	-1.07291	0.00157737
GSE36761	IGLV5-45	-3.16759	2.18e-05
GSE36761	IGLV4-69	-3.63228	3.83e-06
GSE36761	IGLV3-25	-2.96804	9.71e-05
GSE36761	IGLV3-21	-3.22456	2.08e-06
GSE36761	IGLV3-12	-1.68949	0.00138021
GSE36761	IGLV3-10	-3.05677	3.32e-05
GSE36761	IGLV3-9	-3.77705	4.24e-06
GSE36761	IGLV3-1	-2.4597	0.00090865
GSE36761	IGLV2-34	-3.21122	7.75e-06
GSE36761	IGLV2-28	-4.70401	3.44e-09
GSE36761	IGLV2-23	-3.8477	2.63e-08
GSE36761	IGLV2-18	-3.93337	2.76e-07
GSE36761	IGLV2-14	-3.53048	8.79e-07
GSE36761	IGLV2-11	-3.06008	4.38e-06
GSE36761	IGLV2-8	-3.54157	7.98e-09
GSE36761	IGLV1-51	-2.85929	2.95e-05
GSE36761	IGLV1-47	-3.16787	7.56e-06
GSE36761	IGLV1-44	-2.6341	0.00029877
GSE36761	IGLV1-40	-2.55087	0.00103391
GSE36761	IGLJ2	-3.83064	1.5e-07
GSE36761	IGLC7	-3.73167	8.77e-11
GSE36761	GRB7	1.31997	0.00042047
GSE36761	IGKV6D-21	-1.68949	0.00138021
GSE36761	IGKV3D-20	-2.96566	4.45e-06
GSE36761	IGKV3D-11	-3.24175	1.33e-05
GSE36761	GRB14	-1.08601	5.71e-05
GSE36761	IGKV2D-29	-2.51328	0.00027956
GSE36761	IGKV2D-28	-2.91121	0.00024216
GSE36761	IGKV2D-24	-2.73582	0.00281428
GSE36761	IGKV1D-39	-2.99293	0.0002269
GSE36761	IGKV1D-33	-3.58336	2.24e-05
GSE36761	GRIA1	2.80539	1.35e-05
GSE36761	IGKV1D-16	-2.29389	0.00031155
GSE36761	IGKV1D-12	-2.51626	0.00048074
GSE36761	IGKV4-1	-3.50611	2.47e-06
GSE36761	IGKV3-20	-3.34547	1.78e-07
GSE36761	IGKV3-15	-2.95998	0.00051647
GSE36761	IGKV3-11	-2.7677	0.00021625
GSE36761	IGKV3-7	-2.39737	0.00324805
GSE36761	IGKV2-40	-1.68949	0.00138021
GSE36761	IGKV2-30	-2.72584	9.42e-05
GSE36761	GRIA3	-2.09706	0.00303308
GSE36761	IGKV2-28	-4.36963	4.51e-11
GSE36761	IGKV2-24	-2.42806	0.00475175
GSE36761	IGKV1-39	-2.43343	0.00020209
GSE36761	IGKV1-37	-2.64271	0.00026515
GSE36761	IGKV1-32	-1.81822	0.00397061
GSE36761	IGKV1-27	-2.97777	0.00055159
GSE36761	IGKV1-17	-2.54023	0.00060755
GSE36761	IGKV1-16	-2.92161	0.0002651
GSE36761	IGKV1-13	-2.84932	0.0005493
GSE36761	GRID1	2.26529	1.89e-11
GSE36761	IGKV1-9	-3.79641	5.97e-08
GSE36761	IGKV1-8	-2.84012	0.00174534
GSE36761	IGKV1-6	-3.84925	1.75e-07
GSE36761	IGKJ3	-1.81822	0.00397061
GSE36761	OSTM1	-1.15935	6.56e-06
GSE36761	SLC27A6	1.99243	2.11e-08
GSE36761	GRIK2	-3.87291	3.63e-21
GSE36761	GRIK3	-1.45227	0.0027183
GSE36761	HIPK2	-1.2285	0.00015555
GSE36761	ANPEP	-1.0587	0.00542437
GSE36761	GRIK5	-1.72962	4.75e-07
GSE36761	GRIN2A	-4.56229	1.39e-30
GSE36761	ORMDL2	-1.34458	0.00024441
GSE36761	GRM1	1.89821	5.9e-08
GSE36761	GRM2	1.07345	0.00401054
GSE36761	UHRF1	-1.10136	0.0002548
GSE36761	CXCL1	-1.51553	0.00073416
GSE36761	YPEL1	1.33904	7.08e-10
GSE36761	TFCP2L1	-1.84536	6.55e-08
GSE36761	ST8SIA5	1.50599	3.47e-07
GSE36761	PNMA3	1.49796	6.37e-05
GSE36761	OSGIN1	-1.35927	0.00131051
GSE36761	TRHDE	-3.13965	2.65e-07
GSE36761	SCHIP1	1.48099	0.00122516
GSE36761	GYS2	1.5523	2.97e-05
GSE36761	LMCD1	-1.61959	6.41e-10
GSE36761	H1-2	-1.515	7.24e-05
GSE36761	H2BC5	-1.03135	0.00010307
GSE36761	HAL	-1.65813	0.0033029
GSE36761	HAS1	-2.73004	4.07e-05
GSE36761	HAS2	-2.0809	2.05e-07
GSE36761	ANXA2P3	-1.0322	0.00058011
GSE36761	SERPIND1	-1.13996	0.00491839
GSE36761	HCK	-1.8186	4.46e-16
GSE36761	HCLS1	-1.13653	4.29e-06
GSE36761	HCRTR2	3.25309	0.00105694
GSE36761	HDC	-1.59757	8.06e-05
GSE36761	NCKAP1L	-1.67499	4.18e-14
GSE36761	KCNIP3	-1.51064	4.3e-07
GSE36761	KCNIP2	-2.12714	1.43e-09
GSE36761	CD209	-2.73903	4.59e-26
GSE36761	EHD3	1.13986	0.00013938
GSE36761	CDR2L	-1.82515	3.66e-11
GSE36761	HK3	-3.44559	1.17e-39
GSE36761	HLF	1.56281	4.42e-12
GSE36761	HMGN2	1.25781	9.81e-08
GSE36761	HMGCS2	3.55374	8.33e-06
GSE36761	AOX1	-3.27375	4.47e-25
GSE36761	HMOX1	-2.37215	1.32e-21
GSE36761	CCDC85C	-1.25239	2.81e-05
GSE36761	HOXA3	-2.25464	0.0004946
GSE36761	HOXA4	-2.50499	6.02e-05
GSE36761	HOXB3	-1.12978	0.00026287
GSE36761	HOXB4	-2.22556	1.49e-07
GSE36761	HOXB6	-2.42421	2.26e-06
GSE36761	HOXB7	-1.80508	0.00119555
GSE36761	HOXD3	-2.13737	0.0013161
GSE36761	HP	-1.15263	0.00278738
GSE36761	HPGD	-2.19931	6.54e-05
GSE36761	HPR	-1.05591	0.00426055
GSE36761	HRH2	1.19379	0.00049091
GSE36761	HSD11B1	-2.02004	1.73e-09
GSE36761	ACADL	1.32497	0.00046867
GSE36761	BIRC3	-2.12718	2.18e-12
GSE36761	HSPA2	-1.61473	0.00017647
GSE36761	HSPB1	-1.09829	0.0017895
GSE36761	APOA1	1.86155	0.00326841
GSE36761	HTR2A	2.8289	0.00169196
GSE36761	HTR2B	2.28065	0.000811
GSE36761	TNC	-2.07005	7.35e-06
GSE36761	APOB	-3.44976	2.25e-19
GSE36761	FAM151A	1.00012	0.00099286
GSE36761	DUSP29	-3.15818	4.33e-05
GSE36761	ICAM4	1.48799	0.00284744
GSE36761	LUZP2	3.25016	1.74e-06
GSE36761	CLEC4G	-4.79642	4.13e-19
GSE36761	TMEM240	1.15977	0.00046065
GSE36761	TMEM52	-1.91005	0.00011096
GSE36761	CCDC190	1.56924	0.00555379
GSE36761	ARMH1	-1.25623	0.00030114
GSE36761	SLC35E4	-1.04598	0.00016726
GSE36761	IHO1	1.00028	0.00335844
GSE36761	KY	1.53657	5.01e-07
GSE36761	GADL1	3.01529	6.02e-07
GSE36761	LPP-AS2	1.17863	0.00239175
GSE36761	LRRC66	-1.32524	2.79e-05
GSE36761	TREML1	-1.87071	0.00041874
GSE36761	COL28A1	-1.12988	0.00120134
GSE36761	KLHL38	1.20716	0.00404202
GSE36761	BEX5	-4.13017	2.36e-11
GSE36761	NANOS1	-1.26053	1.2e-08
GSE36761	SMCO2	-2.27154	0.00059754
GSE36761	FREM2	3.13716	5.77e-07
GSE36761	FMN1	-2.03521	3.02e-08
GSE36761	CD300E	-3.89257	1.14e-18
GSE36761	SMTNL2	-2.08135	3.2e-16
GSE36761	CFI	-1.61203	2.61e-16
GSE36761	STAC2	-2.97318	4.55e-06
GSE36761	ZNF404	1.0285	0.00220628
GSE36761	IFIT1	1.36098	0.00321363
GSE36761	RSPO4	-1.7741	0.00408196
GSE36761	FIGLA	-3.33955	1.83e-05
GSE36761	NMRAL2P	-2.56815	0.00025545
GSE36761	SLC10A6	1.27891	0.00449382
GSE36761	APOD	-1.28216	1.76e-05
GSE36761	TUBB8	-1.16399	5.47e-05
GSE36761	TUBB2B	-1.12862	3.93e-05
GSE36761	RBPMS2	-1.00545	0.0002855
GSE36761	IGFALS	1.48054	0.00184246
GSE36761	FAM131C	-1.67158	3.69e-06
GSE36761	IGFBP4	-1.77616	7.97e-12
GSE36761	FTCDNL1	-2.47411	3.95e-06
GSE36761	IGFBP6	-1.12382	0.00289532
GSE36761	ZNF713	1.12859	0.00049205
GSE36761	IGHA1	-4.97386	1.94e-23
GSE36761	IGHA2	-4.7228	6.18e-24
GSE36761	IGHD	-3.64227	1.83e-09
GSE36761	IGHE	-2.00954	0.00081965
GSE36761	IGHG1	-3.89264	1.61e-09
GSE36761	IGHG2	-4.77092	9.6e-14
GSE36761	IGHG3	-4.15057	5.25e-08
GSE36761	IGHG4	-3.79047	5.85e-08
GSE36761	IGHM	-1.82344	6.98e-05
GSE36761	JCHAIN	-4.13771	9.16e-08
GSE36761	IGKC	-3.52118	4.29e-09
GSE36761	DNAAF3	1.66309	1.79e-06
GSE36761	ANKRD37	-1.17761	0.0054659
GSE36761	KRTAP12-1	-1.95493	0.00345074
GSE36761	LILRA5	-4.17402	9.14e-29
GSE36761	IGLC2	-3.70828	1.35e-07
GSE36761	IGLC3	-4.10827	3.08e-14
GSE36761	IGLC5	-2.49674	4.66e-05
GSE36761	IL1R1	-1.02878	6.56e-07
GSE36761	IL1RN	-2.14097	3.57e-05
GSE36761	IL4R	-1.03736	1.15e-05
GSE36761	IL6R	-1.08687	2.84e-06
GSE36761	IL7R	-1.7701	0.00063535
GSE36761	IL10	-2.05231	9.42e-05
GSE36761	IL10RA	-1.447	6.14e-10
GSE36761	IL12RB1	-1.13503	0.00414179
GSE36761	AQP3	-2.28881	9.34e-13
GSE36761	IL15RA	-1.58795	1.7e-13
GSE36761	IL18	-1.27061	0.00190954
GSE36761	AQP4	-7.29985	9.01e-44
GSE36761	IMPDH1	-1.35042	1.22e-07
GSE36761	AQP5	-1.38264	0.00050855
GSE36761	INSRR	-2.06596	1.85e-07
GSE36761	IRAK1	-1.20449	2.14e-08
GSE36761	AQP9	-4.27284	1.36e-14
GSE36761	IRF5	-1.12141	4.63e-06
GSE36761	ITGA3	-1.31617	3.31e-06
GSE36761	ITGA7	-1.03789	0.00025531
GSE36761	ITGAM	-1.41877	1.68e-07
GSE36761	ITGB2	-1.5081	3.41e-10
GSE36761	ITK	-1.50797	0.00093634
GSE36761	ITPK1	-1.02071	1.02e-05
GSE36761	ITPKA	-1.08183	0.00219281
GSE36761	JAK3	-1.37857	1.81e-05
GSE36761	JUN	1.0724	0.00215459
GSE36761	ANOS1	1.08381	7.92e-05
GSE36761	KCNA1	3.04742	0.00184575
GSE36761	KCNA4	1.10145	0.00051126
GSE36761	KCNA7	-3.47576	2.62e-13
GSE36761	YJEFN3	1.55219	1.7e-06
GSE36761	KCNC4	-1.1051	0.00044583
GSE36761	MROH7	1.91027	4.11e-05
GSE36761	STUM	-1.23989	0.00013607
GSE36761	KCNE1	1.98865	1.7e-11
GSE36761	VWC2	1.93186	9.52e-12
GSE36761	KCNH1	1.96911	0.00085214
GSE36761	KCNJ2	1.30579	5.85e-05
GSE36761	KCNJ3	-1.99272	4.04e-05
GSE36761	LRRC10	1.66306	3.98e-09
GSE36761	RAB15	-1.86786	1.82e-14
GSE36761	KCNJ12	-1.31305	2.36e-06
GSE36761	KCNK1	-3.55733	2.21e-18
GSE36761	KCNK3	-1.97812	6.91e-08
GSE36761	KCNN4	-1.05635	0.00035912
GSE36761	KIF5A	-2.14084	0.002212
GSE36761	KIF5C	-1.24655	0.00300567
GSE36761	KIR2DL1	-2.5818	0.0009859
GSE36761	KISS1	3.34874	0.00047841
GSE36761	KIT	1.15515	0.0003475
GSE36761	KIFC1	-1.47555	0.00179207
GSE36761	KIF25	1.80238	0.00015675
GSE36761	KPNA2	-1.27319	2.28e-08
GSE36761	KRT14	2.59777	0.00357297
GSE36761	KCTD8	-3.04425	3.92e-05
GSE36761	KRT17	4.41499	0.00060362
GSE36761	RASL11A	-1.08697	0.00317833
GSE36761	GPR153	-1.31468	0.00086121
GSE36761	FAM238C	-1.90533	8.45e-09
GSE36761	LRRC37A6P	1.48737	2.57e-05
GSE36761	INSC	-1.343	0.00034719
GSE36761	C11orf96	-1.83455	3.74e-08
GSE36761	SHISA2	1.46541	0.00453237
GSE36761	TMEM179	1.30707	0.00505945
GSE36761	TNFAIP8L3	-2.29172	7.63e-10
GSE36761	INSYN1	-1.37847	1.45e-08
GSE36761	KRT32	-4.45592	6.25e-11
GSE36761	RNF207	1.37795	5.39e-05
GSE36761	TRNP1	-1.05036	0.00010348
GSE36761	FAM209B	-1.55371	0.00201686
GSE36761	PCARE	1.93098	1.13e-05
GSE36761	MUSTN1	-2.37548	1.7e-08
GSE36761	VGLL3	-1.25306	7.33e-05
GSE36761	LRRC14B	2.19893	1.31e-09
GSE36761	FAM180A	1.55823	8.83e-05
GSE36761	MROH5	1.47482	0.00103087
GSE36761	L1CAM	-1.165	0.00138243
GSE36761	IER5L	-1.49525	6.13e-08
GSE36761	LAD1	-2.3905	1.1e-09
GSE36761	LCN15	-2.88982	3.93e-08
GSE36761	AJM1	-1.27478	0.00069637
GSE36761	LAIR2	-1.46841	0.00272048
GSE36761	CES1P2	-1.93903	0.00049991
GSE36761	RHOG	-1.02342	1.27e-05
GSE36761	GDF6	2.50039	4.37e-07
GSE36761	ELFN1	-1.54557	1.85e-05
GSE36761	LBP	-3.9574	9.64e-09
GSE36761	ARHGAP4	-1.16889	8.01e-06
GSE36761	LCN1	2.69371	0.00322585
GSE36761	LCP1	-1.57678	2.45e-12
GSE36761	LDHA	-1.87071	1.98e-14
GSE36761	LDLR	-1.18231	2.85e-05
GSE36761	LIF	-1.42241	0.00060461
GSE36761	ARHGDIG	-1.52094	0.00132923
GSE36761	LIMK1	-1.07738	1.07e-05
GSE36761	LIPC	-2.10088	1.58e-10
GSE36761	LIPE	-1.01414	0.00013854
GSE36761	FADS3	-1.19168	3.25e-06
GSE36761	LINC01168	-3.09523	1.04e-05
GSE36761	LINC02381	-1.61218	2.32e-06
GSE36761	LINC00642	2.67366	0.00286992
GSE36761	C14orf180	1.28073	1.4e-05
GSE36761	LMO1	-2.02979	0.00039027
GSE36761	LINC01567	2.88809	0.00253421
GSE36761	LOC400553	-2.15761	0.00441251
GSE36761	KCNJ2-AS1	1.7281	2.18e-13
GSE36761	SH2D5	-2.60659	8.6e-05
GSE36761	NCMAP	2.26566	8.65e-07
GSE36761	LINC01144	1.42772	0.00060396
GSE36761	LRRC52-AS1	1.3884	0.00302814
GSE36761	TPTEP2	1.29621	0.00030083
GSE36761	ASB18	1.15482	0.00031915
GSE36761	MBNL1-AS1	-1.56117	3.51e-14
GSE36761	RAB44	-2.27465	9.49e-06
GSE36761	KLHL31	-1.49731	5.16e-09
GSE36761	LINC02908	-1.31876	0.00075158
GSE36761	LOXL1	-1.26332	0.00047379
GSE36761	GOLGA7B	-2.93699	5.56e-11
GSE36761	LRP1	-1.37935	0.00015133
GSE36761	C16orf74	1.84085	0.00033641
GSE36761	LTF	-1.82413	2.64e-10
GSE36761	BCAM	1.11785	0.00218393
GSE36761	BMAL1	-1.96887	1.6e-06
GSE36761	LY6H	2.95166	0.00453029
GSE36761	LYZ	-1.33256	0.00424668
GSE36761	MIR221	2.82856	3.71e-05
GSE36761	MIR29B2	-1.85411	0.00056497
GSE36761	MIR29C	-1.44433	0.00013321
GSE36761	EPCAM	2.90781	0.00016193
GSE36761	MAG	2.54492	0.00150482
GSE36761	MAGEA4	-5.30801	1.87e-06
GSE36761	MAN1A1	-1.19153	2.94e-06
GSE36761	MAP1A	-2.16263	6.86e-09
GSE36761	MAP1B	-1.49564	3.92e-08
GSE36761	LCN10	-2.77169	4.04e-14
GSE36761	ARSL	1.56331	2.3e-06
GSE36761	MBL2	-1.68949	0.00138021
GSE36761	MBP	1.66328	3.7e-09
GSE36761	MCF2	-2.26042	0.00320398
GSE36761	MCM2	1.2508	1.8e-05
GSE36761	MDK	1.93521	3.66e-06
GSE36761	ME1	-1.03705	2.33e-07
GSE36761	MEFV	-2.22102	7.92e-08
GSE36761	MFAP2	1.17891	0.0003576
GSE36761	MELTF	-2.0406	3.17e-08
GSE36761	MGP	-1.33597	0.00026896
GSE36761	MGST1	-4.52738	2.47e-24
GSE36761	MKI67	-1.44771	0.00013213
GSE36761	MAP3K9	-1.27284	1.81e-05
GSE36761	ACHE	1.15715	0.00159641
GSE36761	ASCL2	-1.41505	0.00027307
GSE36761	MMP1	-4.24089	3.39e-06
GSE36761	MMP8	-2.44135	0.00290055
GSE36761	MMP9	-2.82035	4.25e-06
GSE36761	MMP16	1.55366	5.32e-06
GSE36761	ASGR2	-2.46945	2.26e-09
GSE36761	ASIP	-1.70861	0.00041773
GSE36761	MOG	-3.43853	1.03e-18
GSE36761	CD200	1.53437	1.63e-08
GSE36761	MPO	-2.51141	2.19e-08
GSE36761	MPP2	1.12373	0.00033794
GSE36761	MRC1	-1.40529	3.13e-07
GSE36761	ASNS	-1.76238	1.34e-11
GSE36761	DBX2	-2.60101	0.00094367
GSE36761	FZD10-AS1	1.71335	0.00452734
GSE36761	LINC02893	-1.99773	0.00432549
GSE36761	ARHGAP27P2	-1.78118	1.37e-06
GSE36761	CLEC4GP1	-1.91171	5.13e-08
GSE36761	P2RX6P	-2.38414	0.0011772
GSE36761	SHISA8	1.19463	0.0024835
GSE36761	CAPN14	2.38614	5.06e-08
GSE36761	MARCHF11	1.90496	2.33e-07
GSE36761	CARINH	1.23541	3.07e-05
GSE36761	ANKRD18B	1.67929	0.00220142
GSE36761	ANKRD65	1.01921	0.00487526
GSE36761	LOC442028	-2.16315	0.00115884
GSE36761	GALNTL6	2.06393	0.00076849
GSE36761	PTGER4P2-CDK2AP2P2	-1.11361	0.00040339
GSE36761	ASS1	-1.26416	3.69e-05
GSE36761	POTEE	-1.41424	1.14e-05
GSE36761	MSR1	-1.18965	0.00046331
GSE36761	MT1A	-2.07032	2.15e-05
GSE36761	MT1F	-1.24292	0.00316768
GSE36761	MT1G	-1.89052	2.79e-07
GSE36761	MT1H	-1.72551	1.83e-06
GSE36761	MT1L	-2.02497	1.4e-06
GSE36761	MT1X	-2.08136	6.67e-10
GSE36761	MT2A	-1.63878	1.03e-06
GSE36761	MYO1F	-1.41748	5.39e-12
GSE36761	MTTP	-1.35709	0.00011601
GSE36761	MUC1	-1.20635	0.00081507
GSE36761	ASTN1	1.908	7.43e-06
GSE36761	MYBL1	-1.47237	1.52e-05
GSE36761	MYBL2	-2.01952	2.09e-05
GSE36761	MYF6	-2.61171	0.00173348
GSE36761	MYL4	3.00437	1.92e-08
GSE36761	MYO7A	-1.51123	2.13e-10
GSE36761	MYOG	2.65465	0.00177588
GSE36761	NAP1L2	-4.06785	2.64e-31
GSE36761	NAP1L3	1.88783	1.56e-10
GSE36761	NCAM2	-1.56713	7.33e-08
GSE36761	NCF4	-1.25541	0.0001997
GSE36761	NEB	-1.32781	8.44e-05
GSE36761	NFE2	-2.51238	2.97e-08
GSE36761	NFKBIA	1.33349	1.78e-06
GSE36761	NGFR	-2.67049	2.64e-11
GSE36761	NKX3-1	-1.00671	0.00045332
GSE36761	ATP1B3	-1.04606	2.1e-07
GSE36761	NNMT	-1.39055	0.00011079
GSE36761	NOS3	-1.08422	0.00062493
GSE36761	PNP	-1.16019	2.03e-06
GSE36761	NPPB	-2.85219	0.00076811
GSE36761	NPTX2	-3.27892	2.17e-16
GSE36761	NTF3	1.19083	0.00370362
GSE36761	NTF4	-2.24018	0.00053804
GSE36761	NTRK1	-1.72649	2.87e-09
GSE36761	TRIM72	1.63271	0.00109878
GSE36761	CHAC2	-1.59593	9.46e-05
GSE36761	ARK2C	1.82225	3.16e-07
GSE36761	C18orf61	5.71311	1.51e-07
GSE36761	TNFRSF11B	-1.83224	8.86e-08
GSE36761	ORC1	-1.07376	0.0026994
GSE36761	SLC22A18AS	-1.50642	0.00120483
GSE36761	OTC	3.22297	0.00148304
GSE36761	P2RX5	-2.13616	3.14e-11
GSE36761	P2RY2	-1.28646	1.55e-07
GSE36761	DUXAP8	-1.90214	0.00196213
GSE36761	FURIN	-1.25873	1.07e-05
GSE36761	NOX4	-1.78282	3.15e-07
GSE36761	PAFAH2	1.60691	2.59e-10
GSE36761	SERPINE1	-2.01579	0.00030069
GSE36761	UBQLN3	-2.76184	0.00135127
GSE36761	CALY	2.64837	0.0010628
GSE36761	NEUROG3	-2.62354	0.00263871
GSE36761	PAX3	1.80801	0.00116876
GSE36761	DHH	-1.27624	0.00017447
GSE36761	SPOCK3	-2.28576	0.00547782
GSE36761	PDE11A	-1.99428	7.07e-06
GSE36761	TMED5	-1.11051	6.24e-06
GSE36761	SERPINA5	-4.06137	2.61e-16
GSE36761	ZBTB7B	-1.24664	2.58e-07
GSE36761	PCK2	-1.49877	5.39e-12
GSE36761	GAL	-3.26254	9.01e-06
GSE36761	MLXIPL	-2.27034	3.77e-08
GSE36761	ANGPTL4	-2.2833	1.4e-15
GSE36761	ING4	1.04713	0.00055668
GSE36761	PCNT	-1.19623	2.91e-05
GSE36761	LEF1	1.63767	0.00252044
GSE36761	DUSP13B	-1.50702	1.37e-05
GSE36761	C1RL	-1.34557	3.19e-09
GSE36761	GMIP	-1.09611	3.92e-06
GSE36761	TLR8	-1.63543	4.36e-05
GSE36761	PDCD1	-1.76263	0.0001873
GSE36761	TNFRSF12A	-2.029	9.51e-08
GSE36761	MS4A4A	-2.09614	6.8e-08
GSE36761	ANGPT4	-3.0424	2.34e-07
GSE36761	PDE3B	-1.01971	0.00149296
GSE36761	PDE4A	-1.2441	8.22e-07
GSE36761	BIN2	-1.06557	0.00017017
GSE36761	PDE6A	2.384	3.14e-06
GSE36761	RHCG	-2.76724	0.00534143
GSE36761	EVL	1.17535	5.62e-06
GSE36761	MTFP1	-1.5837	6.34e-05
GSE36761	PDGFRA	-1.12345	5.67e-05
GSE36761	RAB6B	-1.13367	3.87e-07
GSE36761	PDGFRL	-1.22534	1.28e-05
GSE36761	PDE6B	1.197	1.53e-06
GSE36761	NSG2	1.09857	0.00535772
GSE36761	PPIL1	-1.59668	5.04e-12
GSE36761	ASB4	1.0593	0.00041054
GSE36761	CES1P1	-2.13915	5.36e-05
GSE36761	FBXO40	1.21081	1.92e-05
GSE36761	SERPINF1	-1.21399	1.55e-05
GSE36761	ATP8A2	2.24493	6.26e-05
GSE36761	PF4	-2.69326	0.00491206
GSE36761	VIT	-5.95664	1.61e-55
GSE36761	PGA5	-3.12642	2.15e-11
GSE36761	ATP6V1B1	-1.61695	5.22e-06
GSE36761	SERPINA1	-2.31473	9.62e-12
GSE36761	SERPINB8	-2.09481	2.04e-17
GSE36761	PIM1	-1.0581	0.00337761
GSE36761	PIK3R1	1.34881	1.51e-05
GSE36761	PLA2G2A	-5.88118	2.74e-29
GSE36761	PLAU	-1.17451	9.03e-07
GSE36761	PLAUR	-1.10059	5.22e-05
GSE36761	PLCB4	1.51133	6.09e-08
GSE36761	SHC3	-1.97831	1.27e-13
GSE36761	ATP6V1G2	1.62637	9.86e-06
GSE36761	CLIC5	-1.23244	4.83e-06
GSE36761	PLEK	-1.49019	1.31e-07
GSE36761	SERPINF2	-1.37048	7.68e-05
GSE36761	PLIN1	-2.59428	3.02e-11
GSE36761	FXYD3	-1.43407	5.34e-05
GSE36761	PLP2	-1.38646	5.84e-10
GSE36761	PLTP	-2.3459	5.31e-23
GSE36761	PLXNB3	-1.25552	0.0001791
GSE36761	FXYD4	3.04544	0.00295727
GSE36761	GPR84	-2.09419	2.68e-05
GSE36761	IL20RA	-3.88233	1.44e-19
GSE36761	IL20RB	1.08575	0.0046074
GSE36761	MYO3A	3.48136	0.00112469
GSE36761	ACP5	-1.59107	4.14e-05
GSE36761	SLC37A1	-1.29117	4.62e-07
GSE36761	RBM11	-3.46407	4.06e-07
GSE36761	TSPEAR-AS1	-2.0417	0.00016285
GSE36761	TSPEAR	-3.13517	1.03e-06
GSE36761	CLIC6	1.64312	0.00049037
GSE36761	MIR4435-2HG	-1.34743	0.0037393
GSE36761	TREM1	-3.36141	1.01e-13
GSE36761	SOX18	-1.60063	8.14e-07
GSE36761	HCG4	-2.26024	3.61e-07
GSE36761	GFOD1	-1.47025	4.35e-07
GSE36761	SASH3	-1.71512	8.5e-09
GSE36761	POR	-1.21239	2.55e-06
GSE36761	PRMT7	1.13194	2.92e-08
GSE36761	RBM47	-1.16312	4.85e-05
GSE36761	ADAMTSL4	-1.25192	0.00012414
GSE36761	APBB1IP	-1.51593	3.18e-09
GSE36761	DDIT4	1.0558	0.00124485
GSE36761	SDK2	-1.45467	0.00035956
GSE36761	MAGEL2	2.85532	9.99e-07
GSE36761	LRRN3	-1.4068	0.00024428
GSE36761	PPARG	-1.47604	6.35e-07
GSE36761	KIF1A	5.34931	1.22e-16
GSE36761	PPBP	-3.06681	0.0003167
GSE36761	PPEF1	-2.72447	0.00112071
GSE36761	IL17RD	1.24026	0.00030174
GSE36761	ASPN	1.5234	8.54e-05
GSE36761	NUP62CL	2.37204	4.08e-07
GSE36761	GPATCH4	-1.33287	2.62e-11
GSE36761	TMEM104	-1.16516	1.71e-06
GSE36761	RETSAT	-1.68416	3.15e-16
GSE36761	LAX1	-1.5127	0.00027462
GSE36761	PPL	-1.22809	0.00011874
GSE36761	ULK4	-1.19245	2.22e-05
GSE36761	TESC	1.48289	2.28e-05
GSE36761	ACP3	-1.51955	0.00258734
GSE36761	MCUB	-1.16796	0.00147711
GSE36761	TMEM255A	-1.53971	0.00022665
GSE36761	MOCOS	-2.14353	2.85e-05
GSE36761	EPN3	1.56977	1.2e-05
GSE36761	SUSD4	-1.53629	2.04e-06
GSE36761	KIF26B	2.18919	2.54e-05
GSE36761	RADX	1.39847	0.00028477
GSE36761	CRTAC1	-2.17216	6.59e-07
GSE36761	PIWIL2	1.61742	0.00187018
GSE36761	CEP55	-1.76787	0.00039491
GSE36761	LGI2	-1.8743	9.51e-10
GSE36761	PPP2R2C	-3.98907	2.96e-22
GSE36761	ETNK2	-1.39376	1.43e-06
GSE36761	PNMA8A	1.76671	2.05e-08
GSE36761	STEAP3	-2.09122	8.78e-12
GSE36761	SLC47A1	1.63878	5.36e-08
GSE36761	THNSL2	1.81812	4.49e-06
GSE36761	SPTLC3	-1.04956	0.00074704
GSE36761	LARP6	-1.40675	2.23e-11
GSE36761	MNS1	1.21677	0.00133737
GSE36761	DRAM1	-1.13464	7.36e-08
GSE36761	SLC35C1	-1.05081	3.2e-07
GSE36761	PLCXD1	1.19976	0.00027807
GSE36761	CHDH	-2.01399	1.05e-09
GSE36761	SLC22A15	-1.45635	1.45e-07
GSE36761	HES6	-1.78035	5.18e-09
GSE36761	GPRC5D	1.41788	0.00060387
GSE36761	SMPD3	1.52667	3.15e-05
GSE36761	SVOP	-2.54479	2.19e-07
GSE36761	CDCA7L	2.09324	9.05e-15
GSE36761	IL17RB	-1.89127	1.91e-07
GSE36761	ENOSF1	1.2129	4.29e-06
GSE36761	DNAH3	1.15826	0.00562942
GSE36761	ITLN1	4.33646	0.00018356
GSE36761	MTMR8	1.68938	0.00034603
GSE36761	HHAT	1.01444	4.96e-05
GSE36761	OGDHL	2.50984	3.05e-07
GSE36761	MCTP2	-2.34873	1.09e-05
GSE36761	CACNA2D3	-4.02589	4.46e-24
GSE36761	PRKCD	-1.38379	4.69e-09
GSE36761	HR	1.98977	9.51e-08
GSE36761	DOK5	1.28687	5.78e-05
GSE36761	EMC3	-1.27986	2.05e-06
GSE36761	CENPN	-1.27203	3.51e-08
GSE36761	TMEM165	-1.0927	5.12e-06
GSE36761	BEX1	3.0701	5.94e-16
GSE36761	LMO3	-4.36566	2.32e-12
GSE36761	APOBR	-1.90882	3.43e-13
GSE36761	INKA2	-1.49086	1.93e-13
GSE36761	MAPK4	-1.5609	2.49e-08
GSE36761	NXF3	-1.96893	0.00332989
GSE36761	MAP2K1	-1.09411	8.75e-07
GSE36761	MAP2K3	-1.84219	9.68e-10
GSE36761	KLHL4	1.621	6.99e-07
GSE36761	PCDHB15	-1.34489	8.2e-07
GSE36761	PCDHB6	-1.1367	0.00010586
GSE36761	PCDHB4	-1.0507	0.00028997
GSE36761	PCDHB3	-1.13608	0.00056701
GSE36761	PCDHA10	-2.32701	0.00279882
GSE36761	GSDMC	2.45232	4.5e-09
GSE36761	SUSD2	-1.81198	7.83e-07
GSE36761	AZGP1	-4.11633	9.95e-15
GSE36761	MASP1	1.18079	0.00423728
GSE36761	DNAJC12	-2.76957	7.75e-14
GSE36761	CHST7	-1.74909	3.98e-12
GSE36761	TMPRSS4	-2.5506	0.0027477
GSE36761	KCNK13	-2.90231	3.82e-10
GSE36761	RETN	-4.88125	4.7e-06
GSE36761	CELF4	1.64802	0.00140495
GSE36761	BMAL2	-1.20214	3.96e-05
GSE36761	RGMA	-2.67441	4.91e-15
GSE36761	CEACAM19	-1.03549	0.00018068
GSE36761	POGLUT1	-1.05775	1.55e-05
GSE36761	ADAMTS9	-1.75748	8.56e-10
GSE36761	BAAT	-2.25656	0.00196005
GSE36761	AVEN	-1.56063	1.11e-12
GSE36761	TIGAR	-1.67973	5.66e-09
GSE36761	CD248	-1.76754	5.48e-06
GSE36761	CD177	-2.9343	0.00454957
GSE36761	TMEM63C	-4.30907	2.98e-25
GSE36761	CAMK1G	3.69475	1.55e-06
GSE36761	ARFGEF3	-1.83435	2.84e-08
GSE36761	PTAFR	-1.57395	1.42e-12
GSE36761	PTGER2	-2.28676	6.68e-09
GSE36761	PTGER3	1.54554	0.000683
GSE36761	PTGFRN	-1.40251	9.82e-06
GSE36761	PTGIR	-1.17264	0.00022662
GSE36761	PTGIS	-1.268	8.15e-06
GSE36761	S100A14	1.61778	0.00019827
GSE36761	TMIGD3	-1.60246	0.00028773
GSE36761	SLC24A3	3.22919	4.25e-14
GSE36761	MYORG	-1.19745	1.67e-05
GSE36761	CRACD	2.57369	0.00044466
GSE36761	NLN	-1.19273	6.58e-07
GSE36761	NLGN4X	-1.14137	0.00229923
GSE36761	ELAPOR1	-2.44216	4.47e-08
GSE36761	PTK7	1.65596	3.75e-07
GSE36761	TXNDC16	1.04536	0.00239937
GSE36761	ARRDC3	1.05526	0.00099263
GSE36761	SYT13	-2.20001	2.26e-07
GSE36761	BEGAIN	-1.62231	0.00046692
GSE36761	LRRN1	2.28917	0.00027276
GSE36761	CCDC146	1.63463	2.57e-05
GSE36761	CAMSAP3	-2.16894	0.00055205
GSE36761	QSOX1	-1.35657	1.12e-09
GSE36761	VAT1L	-3.13837	2.41e-11
GSE36761	CPNE5	-1.89583	2.31e-05
GSE36761	ADGRB3	-1.07511	1.82e-05
GSE36761	ZFYVE28	-1.80496	1.64e-09
GSE36761	BRINP2	2.93605	0.00024067
GSE36761	CYP4F11	-4.20107	1.7e-10
GSE36761	CADM3	-1.71597	5.81e-10
GSE36761	PTPRH	-1.26991	0.00011781
GSE36761	ACTA1	-1.42757	0.00070777
GSE36761	PTPRO	-1.14519	0.00099763
GSE36761	PTPRR	1.45212	5.5e-05
GSE36761	PTX3	-1.42543	9.98e-05
GSE36761	PVR	-1.18984	3.98e-06
GSE36761	PYGB	1.08507	0.00077518
GSE36761	PLEKHB1	-2.09964	2.02e-13
GSE36761	MS4A7	-1.03507	6.79e-05
GSE36761	MYL7	1.90476	0.00061827
GSE36761	SINHCAF	1.002	0.00093209
GSE36761	MID1IP1	-1.19906	9.01e-08
GSE36761	RAC2	-1.5485	1.03e-11
GSE36761	RAC3	1.17901	0.0046958
GSE36761	CARD18	-2.12121	0.00091924
GSE36761	RAP1GAP	-1.78832	3.32e-09
GSE36761	RARRES1	-5.28219	6.47e-32
GSE36761	PRDM12	-2.62554	0.00062342
GSE36761	LGR6	-3.18207	8.97e-15
GSE36761	CPLX3	-3.43571	3.64e-08
GSE36761	RBP4	-2.54563	1.33e-05
GSE36761	RDH5	-1.16174	0.00067996
GSE36761	BCL2	-1.15678	0.00030337
GSE36761	BCL2A1	-1.67791	0.00261417
GSE36761	RELB	-1.21637	2.61e-05
GSE36761	RENBP	1.15497	5.17e-05
GSE36761	RFX2	-1.01439	0.00513437
GSE36761	RGR	-1.95211	0.00056734
GSE36761	RGS1	1.97101	0.00206318
GSE36761	RGS4	1.50167	0.00040918
GSE36761	RHAG	-1.94992	2.22e-06
GSE36761	BCL3	-1.782	2.9e-09
GSE36761	RNASE2	-4.57561	3.92e-12
GSE36761	RNASE3	-3.90592	7.48e-09
GSE36761	RNASE6	-1.17491	0.00428757
GSE36761	BCL6	-2.0378	1.95e-15
GSE36761	BACH2	1.2307	2.85e-05
GSE36761	ALX4	-1.64178	0.00056693
GSE36761	KCNK15	-3.03274	1.47e-13
GSE36761	LOC606724	-1.55462	5.85e-05
GSE36761	PROK2	-2.49902	2.06e-05
GSE36761	RNY1	-3.12718	3.2e-05
GSE36761	ROBO2	3.05163	4.57e-09
GSE36761	ROM1	-1.20652	0.00010032
GSE36761	RORB	-2.0145	1.97e-06
GSE36761	RORC	1.679	9.59e-08
GSE36761	ZNF704	1.15791	7.96e-06
GSE36761	RRBP1	-1.05207	0.00055583
GSE36761	BDKRB2	-2.34237	3.67e-08
GSE36761	RRM2	-2.33149	2.4e-08
GSE36761	CLIP1	-1.14746	2.11e-05
GSE36761	RYR3	-1.23467	0.00551918
GSE36761	BDNF	-2.2636	1.74e-08
GSE36761	SORT1	-1.20166	2.99e-07
GSE36761	S100A3	-2.58432	8.57e-09
GSE36761	S100A8	-4.40606	5.89e-15
GSE36761	S100A9	-5.31386	2.56e-28
GSE36761	S100A10	-1.91275	5.04e-14
GSE36761	S100A11	-1.42118	1.96e-08
GSE36761	S100A12	-3.90644	8.54e-13
GSE36761	SAA1	-6.32446	2.57e-15
GSE36761	SAA2	-5.48705	2.87e-11
GSE36761	CFB	-2.38545	1.19e-10
GSE36761	SAA3P	-2.65892	0.00238663
GSE36761	MAPK12	-1.03274	8.17e-05
GSE36761	SAT1	-1.24315	2.47e-07
GSE36761	SCD	-1.82848	1.45e-07
GSE36761	SCN2B	1.46757	2.83e-06
GSE36761	SCN3A	-2.22535	3.96e-10
GSE36761	SCT	2.61864	3.64e-05
GSE36761	SCTR	1.97315	3.51e-05
GSE36761	CCL2	-1.81158	5.75e-05
GSE36761	CCL7	-2.33061	0.00159982
GSE36761	CCL8	-2.3041	0.00271134
GSE36761	CCL11	-1.83698	1.61e-05
GSE36761	CCL13	-3.69709	6.92e-09
GSE36761	CCL17	3.62506	0.00020857
GSE36761	CCL18	-6.27626	9.82e-26
GSE36761	CCL19	-3.20552	3.83e-09
GSE36761	CCL21	-1.90566	0.0001263
GSE36761	CCL23	-2.94383	2.09e-06
GSE36761	CXCL6	-3.95632	9.47e-08
GSE36761	BCAN	-1.10093	0.0017064
GSE36761	PIEZO2	3.34129	3.94e-08
GSE36761	PRDM1	1.03104	0.00142756
GSE36761	SLC17A9	-1.36469	0.00069351
GSE36761	TNN	1.49939	0.00284425
GSE36761	CIDEC	-1.70503	0.00022148
GSE36761	SECTM1	-1.13703	4.53e-05
GSE36761	MYO1G	-2.37885	6.91e-18
GSE36761	SELE	-3.89669	1.89e-09
GSE36761	SELPLG	-1.44625	2.99e-10
GSE36761	SEMA3F	-1.2119	4.75e-06
GSE36761	OXCT2	-1.41666	8.78e-05
GSE36761	CLSTN2	-2.07364	1.2e-08
GSE36761	SAMSN1	-1.2835	0.00046074
GSE36761	BLM	-3.26752	7.83e-16
GSE36761	LRRC4	-1.40571	5.23e-06
GSE36761	TNMD	3.08163	0.00193555
GSE36761	CCNYL6	-1.34234	0.0018807
GSE36761	ABCG4	-1.11172	0.00338439
GSE36761	NECAB1	-1.20011	0.00274032
GSE36761	LOC642131	-2.46544	0.00143165
GSE36761	SFRP1	3.25792	1.09e-14
GSE36761	STRA6	3.53435	0.00175054
GSE36761	SMIM5	2.46177	6.63e-07
GSE36761	TUBBP5	-1.26912	7.95e-05
GSE36761	NFKBIZ	-1.14117	0.00020603
GSE36761	ARHGAP9	-1.32458	1.63e-08
GSE36761	RNASE2CP	-2.88588	1.09e-06
GSE36761	LINC01750	-1.13826	0.00059773
GSE36761	RNF224	1.79822	0.00549403
GSE36761	CCER2	2.24046	4.75e-05
GSE36761	CCDC168	-2.91855	2.26e-06
GSE36761	MS4A4E	-1.09727	9.41e-05
GSE36761	LINC02453	2.53825	3e-06
GSE36761	PGA3	-3.67936	1.08e-16
GSE36761	PGA4	-3.42135	5.33e-12
GSE36761	FNDC10	-1.90787	1.65e-07
GSE36761	HHIP	1.99041	1.32e-06
GSE36761	CDH22	-4.3826	4.84e-17
GSE36761	SFTPD	-2.11091	5.05e-10
GSE36761	WIPF3	-1.16254	2.11e-05
GSE36761	SUSD1	-1.15166	3.91e-05
GSE36761	LOC644285	1.06259	0.00049241
GSE36761	DNAI2	-3.16837	2.34e-05
GSE36761	SCG5	2.2034	0.00091189
GSE36761	LINC02604	1.13416	0.0001558
GSE36761	FAM83G	-1.78967	1.3e-05
GSE36761	LOC644936	-1.03609	0.00022077
GSE36761	TPSB2	-1.65708	3.28e-07
GSE36761	PIK3CD-AS1	-2.15793	0.00044013
GSE36761	NFIA-AS1	2.96531	0.00095707
GSE36761	TMEM200C	2.27567	5.98e-07
GSE36761	ZNF890P	1.65554	0.00250493
GSE36761	NDST4	3.59319	0.00020326
GSE36761	CLEC7A	-1.35794	2.95e-06
GSE36761	CHEK2P2	-1.97755	0.00462578
GSE36761	LRRC77P	1.78078	1.68e-06
GSE36761	AZGP1P1	-3.34129	2.64e-13
GSE36761	ARIH2OS	1.58955	0.00035228
GSE36761	HHIP-AS1	1.53875	0.00031183
GSE36761	EMBP1	-1.39094	0.00059383
GSE36761	GMNC	-2.98598	0.0001368
GSE36761	MICAL1	-1.13879	2.74e-06
GSE36761	AEN	-1.19556	5.08e-06
GSE36761	EPS8L2	-1.38583	0.00017995
GSE36761	KLC2	-1.03745	0.00026404
GSE36761	ETNPPL	-2.94516	9.94e-14
GSE36761	VWA1	-1.19856	0.00028706
GSE36761	NABP1	-1.17783	3.93e-06
GSE36761	SLA	-1.46299	1.29e-06
GSE36761	SLAMF1	-2.67619	1.32e-07
GSE36761	SLC1A3	-2.03774	3.31e-17
GSE36761	SLC1A5	-1.27906	1.05e-06
GSE36761	SLC2A1	-1.00017	0.00067617
GSE36761	ANKRD33B	1.388	0.00019035
GSE36761	SMTN	1.33955	2.26e-05
GSE36761	SLC5A5	3.32402	0.00056237
[truncated: 595 more rows]
